# Supplementary material for: Clinical manifestations, antimicrobial resistance and genomic feature analysis of multidrug-resistant Elizabethkingia strains
Source: Ann Clin Microbiol Antimicrob. 2024 Apr 10;23:32. doi: 10.1186/s12941-024-00691-6 (PMC11007976; doi:10.1186/s12941-024-00691-6)
Supplement: Supplementary file 1 — Supplementary Material 1 [file 12941_2024_691_MOESM1_ESM.xlsx]

## Sheet: Supplementary Table S1
Strain	GCA number	GC content	Contigs	Bases	CDS	tRNA	tmRNA
E.anophelis	GCA_000240095.3	0.3548	1	4093812	3778	52	1
E.anophelis	GCA_000447375.1	0.3552	21	3960658	3637	43	1
E.anophelis	GCA_000495935.2	0.3562	1	4369828	4039	51	1
E.anophelis	GCA_000495995.1	0.3555	59	4334661	4025	44	1
E.anophelis	GCA_000689455.1	0.3569	213	4036754	3663	43	1
E.anophelis	GCA_000689515.1	0.3555	89	4032057	3688	44	1
E.anophelis	GCA_000735205.1	0.3554	50	3936249	3581	40	1
E.anophelis	GCA_000982575.1	0.3598	42	3912805	3629	30	1
E.anophelis	GCA_001011675.1	0.3563	1	3938967	3572	53	1
E.anophelis	GCA_001051975.1	0.3552	12	3590869	3326	40	1
E.anophelis	GCA_001482795.1	0.3561	83	4023312	3697	42	1
E.anophelis	GCA_001618505.2	0.3575	1	3853453	3484	52	1
E.anophelis	GCA_001703835.1	0.3576	18	4084052	3736	51	1
E.anophelis	GCA_002022025.1	0.3562	1	3986480	3679	51	1
E.anophelis	GCA_002022045.1	0.3549	1	4184507	3834	47	1
E.anophelis	GCA_002022065.1	0.3571	1	4006214	3703	54	1
E.anophelis	GCA_002022085.1	0.3548	2	4281097	3898	52	1
E.anophelis	GCA_002023665.2	0.3546	1	4058311	3748	52	1
E.anophelis	GCA_002024825.1	0.3563	1	3974275	3617	52	1
E.anophelis	GCA_002310515.1	0.3548	1	4093812	3778	52	1
E.anophelis	GCA_002843925.1	0.355	5	4143470	3750	52	1
E.anophelis	GCA_002951395.1	0.3568	1	3998386	3657	52	1
E.anophelis	GCA_003006795.1	0.3554	47	3830668	7064	42	1
E.anophelis	GCA_003293825.1	0.3556	18	4101886	3819	41	1
E.anophelis	GCA_003293835.1	0.3582	16	3959334	3633	40	1
E.anophelis	GCA_003971175.1	0.3534	1	4239228	3892	53	1
E.anophelis	GCA_008244555.1	0.3562	30	3859105	3551	41	1
E.anophelis	GCA_009697265.1	0.3584	1	4203861	3890	53	1
E.anophelis	GCA_009764235.1	0.3558	38	3869065	3517	47	1
E.anophelis	GCA_009810215.1	0.3584	1	4316163	4037	53	1
E.anophelis	GCA_009870135.1	0.3554	27	3997438	3681	44	1
E.anophelis	GCA_014219815.1	0.3564	65	3999901	3648	42	1
E.anophelis	GCA_014702245.1	0.3584	1	4201198	3887	55	1
E.anophelis	GCA_015209665.1	0.358	38	4253147	3938	44	1
E.anophelis	GCA_015209675.1	0.358	36	4251856	3938	44	1
E.anophelis	GCA_015704915.1	0.3576	13	3951373	3595	50	1
E.anophelis	GCA_016838625.1	0.3563	1	3957392	3583	52	1
E.anophelis	GCA_900092065.1	0.3538	58	4068965	3775	44	1
E.anophelis	GCA_900092085.1	0.3544	60	4151692	3797	44	1
E.anophelis	GCA_900156945.1	0.3566	105	3988933	3645	35	1
E.anophelis	GCA_900156985.1	0.3556	24	3959008	3666	41	1
E.anophelis	GCA_900156995.1	0.3567	65	3847345	3497	40	1
E.anophelis	GCA_900447345.1	0.3571	18	3994672	3694	58	1
E.meningoseptica	GCA_000367325.1	0.3644	34	3840286	3455	37	1
E.meningoseptica	GCA_000401415.1	0.3658	115	3796928	3415	44	1
E.meningoseptica	GCA_002002525.1	0.3642	19	3955096	3567	43	1
E.meningoseptica	GCA_002022105.1	0.3647	1	3873125	3464	49	1
E.meningoseptica	GCA_002023585.1	0.3636	16	3911419	3497	38	1
E.meningoseptica	GCA_002294465.1	0.3648	20	3970478	3584	39	1
E.meningoseptica	GCA_002887275.1	0.3647	1	3873114	3464	49	1
E.meningoseptica	GCA_009764275.1	0.3633	36	3958448	3619	44	1
E.meningoseptica	GCA_011612125.1	0.3647	1	3874794	3462	49	1
E.meningoseptica	GCA_014219345.1	0.3652	38	4080226	3705	42	1
E.meningoseptica	GCA_015704955.1	0.3666	16	4269991	3962	48	1
E.meningoseptica	GCA_900092105.1	0.3643	12	3858241	3462	43	1
E.meningoseptica	GCA_900143665.1	0.3633	29	3935024	3521	43	1
E.meningoseptica	GCA_900156965.1	0.3635	25	3980454	3614	39	1
E.meningoseptica	GCA_900156975.1	0.3662	95	3841729	3450	41	1
E.meningoseptica	GCA_900475375.1	0.3647	1	3874791	3461	49	1
E.miricola	GCA_000769445.1	0.3589	75	4578109	4329	44	1
E.miricola	GCA_000955665.1	0.3567	1	4242519	3893	55	1
E.miricola	GCA_001483145.1	0.3603	24	4286053	3900	45	1
E.miricola	GCA_001521745.1	0.3592	12	4247713	3942	41	1
E.miricola	GCA_001675285.1	0.3582	33	4293809	3998	42	1
E.miricola	GCA_002023515.1	0.3578	15	4188049	3858	40	1
E.miricola	GCA_002557775.1	0.3573	1	4393011	4050	54	1
E.miricola	GCA_003014895.1	0.3565	41	4212088	3865	46	1
E.miricola	GCA_003298875.1	0.359	10	4340507	4058	40	1
E.miricola	GCA_005844065.1	0.3671	1	3741012	3808	3
E.miricola	GCA_008124555.1	0.3582	37	4295221	4002	42	1
E.miricola	GCA_009938095.1	0.3573	1	4249586	3883	54	1
E.miricola	GCA_011601185.1	0.3583	378	4285508	3956	50	1
E.miricola	GCA_021431905.1	0.3574	1	4311841	3975	56	1
E.miricola	GCA_900092045.1	0.3583	41	4299971	4000	45	1
E.miricola	GCA_900157015.1	0.3595	25	4451452	4206	47	1
E.miricola	GCA_900157035.1	0.3594	132	4150850	3791	39	1
E.miricola	GCA_900447195.1	0.3595	23	4255352	4093	53	1
E.occulta	GCA_002023385.1	0.3556	36	4246993	3871	41	1
E.occulta	GCA_002023715.1	0.3559	21	4154012	3761	44	1
E.ursingii	GCA_001521765.1	0.3559	49	4339697	3989	43	1
E.ursingii	GCA_002022125.1	0.3567	1	4216720	3842	52	1
E.ursingii	GCA_002023365.1	0.355	20	4402282	3994	42	1
E.ursingii	GCA_002023405.1	0.3571	13	4134086	3755	43	1
