# Supplementary material for: Clinical manifestations, antimicrobial resistance and genomic feature analysis of multidrug-resistant Elizabethkingia strains
Source: Ann Clin Microbiol Antimicrob. 2024 Apr 10;23:32. doi: 10.1186/s12941-024-00691-6 (PMC11007976; doi:10.1186/s12941-024-00691-6)
Supplement: Supplementary file 4 — Supplementary Material 4 [file 12941_2024_691_MOESM4_ESM.xlsx]

## Sheet: Sheet1
templateName	gene	sequenceStr	startIndex	endIndex	strand	coverage	identity	databaseType	resistance
GCA_002022025.1_ASM202202v1	aadS	AJBJEIBD_01749	1	756	+	87	71	card	aminoglycoside
GCA_002023515.1_ASM202351v1	aadS	NGDNHGDO_03379	1	758	+	87	72	card	aminoglycoside
GCA_000447375.1_C874_spades	aadS	IOEHEJJL_01552	1	756	+	87	71	card	aminoglycoside
GCA_015704915.1_ASM1570491v1	aadS	NNABLCAP_01490	1	756	+	86	71	card	aminoglycoside
GCA_015704915.1_ASM1570491v1	aadS	NNABLCAP_01673	1	864	+	100	100	card	aminoglycoside
GCA_009938095.1_ASM993809v1	aadS	CNJPJFLB_01838	51	756	+	81	72	card	aminoglycoside
GCA_009697265.1_ASM969726v1	aadS	LFMEBHAF_01769	1	756	+	87	71	card	aminoglycoside
GCA_002023665.2_ASM202366v2	aadS	OBHJOPBO_02164	1	756	+	86	72	card	aminoglycoside
GCA_000955665.1_ASM95566v1	aadS	JDNHAMMF_02774	1	758	+	87	72	card	aminoglycoside
GCA_002023385.1_ASM202338v1	aadS	KICIGEDN_01617	1	758	+	87	72	card	aminoglycoside
GCA_002887275.1_ASM288727v1	aadS	AAAFDGHE_00848	1	761	+	87	69	card	aminoglycoside
GCA_900157035.1_ASM90015703v1	aadS	BNLDLFLC_00523	1	864	+	100	100	card	aminoglycoside
GCA_900157035.1_ASM90015703v1	aadS	BNLDLFLC_01430	51	756	+	81	72	card	aminoglycoside
GCA_001703835.1_ASM170383v1	aadS	GIFLABHN_03406	1	756	+	87	71	card	aminoglycoside
GCA_000735205.1_ASM73520v1	aadS	NNPDEFFC_00766	1	756	+	86	72	card	aminoglycoside
GCA_003298875.1_ASM329887v1	aadS	EEHIDEIG_03571	1	758	+	87	71	card	aminoglycoside
GCA_014219815.1_ASM1421981v1	aadS	MBCPBBKM_02269	1	756	+	87	71	card	aminoglycoside
GCA_900156945.1_Elizabethkingia_anophelis_CIP108654	aadS	IINGIPCL_01300	1	756	+	87	71	card	aminoglycoside
GCA_015209665.1_ASM1520966v1	aadS	IPPNOCDH_02659	1	756	+	87	71	card	aminoglycoside
GCA_002002525.1_ASM200252v1	aadS	IKJAHGEC_00008	1	864	+	100	100	card	aminoglycoside
GCA_002002525.1_ASM200252v1	aadS	IKJAHGEC_02043	1	761	+	87	69	card	aminoglycoside
GCA_021431905.1_ASM2143190v1	aadS	CCMBABFH_01798	51	756	+	81	72	card	aminoglycoside
GCA_900157015.1_ASM90015701v1	aadS	NABABHHC_01082	1	756	+	87	71	card	aminoglycoside
GCA_000495935.2_ASM49593v2	aadS	HPIEHNEM_03749	1	864	+	100	100	card	aminoglycoside
GCA_000495935.2_ASM49593v2	aadS	HPIEHNEM_03924	1	756	+	87	71	card	aminoglycoside
GCA_002843925.1_ASM284392v1	aadS	HKKNDONK_03531	1	756	+	86	72	card	aminoglycoside
GCA_009810215.1_ASM981021v1	aadS	FIHBCLJC_01764	1	756	+	87	71	card	aminoglycoside
GCA_001011675.1_ASM101167v1	aadS	MNBKGLPL_03240	1	756	+	87	71	card	aminoglycoside
GCA_001482795.1_ASM148279v1	aadS	LPJFAONN_00973	1	756	+	87	71	card	aminoglycoside
GCA_001482795.1_ASM148279v1	aadS	LPJFAONN_02812	1	864	+	100	100	card	aminoglycoside
GCA_002022045.1_ASM202204v1	aadS	CNGJMBIB_01504	1	756	+	86	72	card	aminoglycoside
GCA_002951395.1_ASM295139v1	aadS	KBIIIOBH_01075	1	756	+	86	71	card	aminoglycoside
GCA_900092045.1_ASM90009204v1	aadS	MABLKIDH_00829	1	757	+	87	71	card	aminoglycoside
GCA_000401415.1_ASM40141v1	aadS	HBBAEBHL_00133	1	761	+	87	69	card	aminoglycoside
GCA_003014895.1_ASM301489v1	aadS	HKBNIMKO_00255	51	756	+	81	72	card	aminoglycoside
GCA_002023715.1_ASM202371v1	aadS	JOLPBCOE_02403	1	758	+	87	72	card	aminoglycoside
GCA_001521745.1_ASM152174v1	aadS	HMNBKDNO_03334	1	756	+	87	71	card	aminoglycoside
GCA_900092105.1_ASM90009210v1	aadS	GONNPFNP_02231	1	761	+	87	69	card	aminoglycoside
GCA_001675285.1_ASM167528v1	aadS	IEDGOHGN_03264	1	757	+	87	71	card	aminoglycoside
GCA_002024825.1_ASM202482v1	aadS	IIHIIAAJ_00744	1	756	+	87	71	card	aminoglycoside
GCA_009764235.1_ASM976423v1	aadS	DIGHLPAA_02426	1	756	+	87	71	card	aminoglycoside
GCA_900156995.1_ASM90015699v1	aadS	AOALMJJP_01875	1	756	+	87	71	card	aminoglycoside
GCA_000240095.3_ASM24009v3	aadS	LBDGIFND_02198	1	756	+	86	72	card	aminoglycoside
GCA_000689515.1_E27107v1_PRJEB5243	aadS	HNLAMJLP_01619	1	756	+	87	71	card	aminoglycoside
GCA_003006795.1_ASM300679v1	aadS	JPHEGMLF_01956	1	297	+	34	73	card	aminoglycoside
GCA_003006795.1_ASM300679v1	aadS	JPHEGMLF_01957	1	444	+	51	69	card	aminoglycoside
GCA_002294465.1_ASM229446v1	aadS	GKMEEHEC_03055	1	761	+	87	69	card	aminoglycoside
GCA_002310515.1_ASM231051v1	aadS	LJCONHHF_02198	1	756	+	86	72	card	aminoglycoside
GCA_001521765.1_ASM152176v1	aadS	FDFAFLHJ_03476	76	758	+	79	73	card	aminoglycoside
GCA_000495995.1_NUH1	aadS	OOGBBPEC_01968	1	756	+	87	71	card	aminoglycoside
GCA_000495995.1_NUH1	aadS	OOGBBPEC_03950	1	864	+	100	100	card	aminoglycoside
GCA_002022065.1_ASM202206v1	aadS	JLPGLKPF_01374	1	756	+	87	71	card	aminoglycoside
GCA_002557775.1_ASM255777v1	aadS	PEINKEOP_02900	1	772	+	89	71	card	aminoglycoside
GCA_014219345.1_ASM1421934v1	aadS	CNDAIFLI_01539	1	864	+	100	100	card	aminoglycoside
GCA_014219345.1_ASM1421934v1	aadS	CNDAIFLI_02883	1	761	+	87	69	card	aminoglycoside
GCA_003971175.1_ASM397117v1	aadS	CIBBEFGG_01824	1	756	+	86	71	card	aminoglycoside
GCA_000689455.1_E18064v1_PRJEB5242	aadS	HGAENDGD_01541	1	756	+	87	71	card	aminoglycoside
GCA_002023405.1_ASM202340v1	aadS	IPHIGOKK_03336	76	758	+	79	73	card	aminoglycoside
GCA_015209675.1_ASM1520967v1	aadS	NOEMDNEG_01035	1	756	+	87	71	card	aminoglycoside
GCA_000367325.1_ASM36732v1	aadS	OLKIGDAF_03279	1	761	+	87	69	card	aminoglycoside
GCA_011612125.1_ASM1161212v1	aadS	LEABNHMH_01565	1	761	+	87	69	card	aminoglycoside
GCA_001483145.1_ASM148314v1	aadS	BFFJECJP_01985	1	758	+	87	72	card	aminoglycoside
GCA_009870135.1_ASM987013v1	aadS	GBOEMLOI_00971	1	756	+	87	71	card	aminoglycoside
GCA_016838625.1_ASM1683862v1	aadS	GFDIKADP_02594	1	756	+	87	71	card	aminoglycoside
GCA_014702245.1_ASM1470224v1	aadS	EGNAKJNE_01771	1	756	+	87	71	card	aminoglycoside
GCA_002022085.1_ASM202208v1	aadS	NKGCDPEM_01402	1	756	+	86	71	card	aminoglycoside
GCA_003293825.1_ASM329382v1	aadS	CLANIAOJ_03335	1	756	+	87	71	card	aminoglycoside
GCA_001051975.1_ASM105197v1	aadS	FHNPHIEN_02155	1	756	+	86	72	card	aminoglycoside
GCA_900092065.1_ASM90009206v1	aadS	DEHEFAHO_00626	1	756	+	86	72	card	aminoglycoside
GCA_008244555.1_ASM824455v1	aadS	GGBBNKPC_00843	1	756	+	87	71	card	aminoglycoside
GCA_002023585.1_ASM202358v1	aadS	OPKKCNEP_00214	1	761	+	87	69	card	aminoglycoside
GCA_900475375.1_42685_B01	aadS	MCNEKKPI_01565	1	761	+	87	69	card	aminoglycoside
GCA_015704955.1_ASM1570495v1	aadS	MDIDMDLJ_01309	1	761	+	87	69	card	aminoglycoside
GCA_015704955.1_ASM1570495v1	aadS	MDIDMDLJ_01485	40	903	+	100	100	card	aminoglycoside
GCA_900156975.1_ASM90015697v1	aadS	MJBLODBF_03380	1	761	+	87	69	card	aminoglycoside
GCA_009764275.1_ASM976427v1	aadS	DNBCJIKF_02497	1	761	+	87	69	card	aminoglycoside
GCA_900447345.1_58833_E01	aadS	IMIPPONA_00685	1	756	+	87	71	card	aminoglycoside
GCA_001618505.2_ASM161850v2	aadS	GHIPJBJG_02539	1	756	+	87	71	card	aminoglycoside
GCA_002022105.1_ASM202210v1	aadS	PPHGLCOO_00848	1	761	+	87	69	card	aminoglycoside
GCA_002023365.1_ASM202336v1	aadS	ONNBKKHP_03231	1	758	+	87	72	card	aminoglycoside
GCA_003293835.1_ASM329383v1	aadS	LDKDGILA_01777	1	756	+	87	71	card	aminoglycoside
GCA_900156965.1_ASM90015696v1	aadS	JGPOPPDE_02576	1	761	+	87	69	card	aminoglycoside
GCA_900447195.1_56279_E01	aadS	IGHBLAGC_02387	1	756	+	87	71	card	aminoglycoside
GCA_000982575.1_PW2806	aadS	DIGBNFFA_02145	1	756	+	87	71	card	aminoglycoside
GCA_002022125.1_ASM202212v1	aadS	ILPOKNAB_01757	76	758	+	79	72	card	aminoglycoside
GCA_000769445.1_ASM76944v1	aadS	FAHJLDBP_00258	30	758	+	83	72	card	aminoglycoside
GCA_008124555.1_ASM812455v1	aadS	APNFPODL_00617	1	757	+	87	71	card	aminoglycoside
GCA_011601185.1_ASM1160118v1	aadS	OPDODBMN_02940	51	756	+	81	72	card	aminoglycoside
GCA_900156985.1_ASM90015698v1	aadS	DPDBHMDP_01584	1	756	+	87	71	card	aminoglycoside
GCA_900143665.1_Elizabethkingia_filter500.fasta	aadS	CFHFBGHB_01259	1	761	+	87	69	card	aminoglycoside
GCA_900092085.1_ASM90009208v1	aadS	FIKAJBBF_02989	1	756	+	86	72	card	aminoglycoside
GCA_005844065.1_ASM584406v1	aadS	LAPMDLDI_02938	51	756	+	81	72	card	aminoglycoside
GCA_001703835.1_ASM170383v1	APH(3')-IIa	GIFLABHN_03774	1	795	+	100	100	card	aminoglycoside
GCA_002022025.1_ASM202202v1	BlaB-1	AJBJEIBD_02794	1	750	+	100	100	card	carbapenem;penam
GCA_900156995.1_ASM90015699v1	BlaB-1	AOALMJJP_01571	1	750	+	100	99	card	carbapenem;penam
GCA_000982575.1_PW2806	BlaB-1	DIGBNFFA_02783	1	744	+	99	100	card	carbapenem;penam
GCA_900156985.1_ASM90015698v1	BlaB-1	DPDBHMDP_03170	1	750	+	100	100	card	carbapenem;penam
GCA_002023515.1_ASM202351v1	BlaB-10	NGDNHGDO_03821	1	747	+	100	100	card	carbapenem;penam
GCA_000447375.1_C874_spades	BlaB-11	IOEHEJJL_02307	1	750	+	100	100	card	carbapenem;penam
GCA_009697265.1_ASM969726v1	BlaB-11	LFMEBHAF_00762	1	750	+	100	99	card	carbapenem;penam
GCA_001703835.1_ASM170383v1	BlaB-11	GIFLABHN_00672	1	750	+	100	100	card	carbapenem;penam
GCA_014219815.1_ASM1421981v1	BlaB-11	MBCPBBKM_01133	1	750	+	100	99	card	carbapenem;penam
GCA_002022045.1_ASM202204v1	BlaB-11	CNGJMBIB_02557	1	750	+	100	99	card	carbapenem;penam
GCA_009764235.1_ASM976423v1	BlaB-11	DIGHLPAA_01575	1	750	+	100	99	card	carbapenem;penam
GCA_014702245.1_ASM1470224v1	BlaB-11	EGNAKJNE_00759	1	750	+	100	99	card	carbapenem;penam
GCA_001618505.2_ASM161850v2	BlaB-11	GHIPJBJG_01634	1	750	+	100	100	card	carbapenem;penam
GCA_900092085.1_ASM90009208v1	BlaB-11	FIKAJBBF_01765	1	750	+	100	99	card	carbapenem;penam
GCA_002002525.1_ASM200252v1	BlaB-12	IKJAHGEC_03249	1	750	+	100	100	card	carbapenem;penam
GCA_002294465.1_ASM229446v1	BlaB-12	GKMEEHEC_01059	1	750	+	100	100	card	carbapenem;penam
GCA_014219345.1_ASM1421934v1	BlaB-12	CNDAIFLI_01051	1	750	+	100	100	card	carbapenem;penam
GCA_015704955.1_ASM1570495v1	BlaB-12	MDIDMDLJ_02348	1	750	+	100	100	card	carbapenem;penam
GCA_900156965.1_ASM90015696v1	BlaB-12	JGPOPPDE_03458	1	750	+	100	100	card	carbapenem;penam
GCA_009764275.1_ASM976427v1	BlaB-13	DNBCJIKF_02033	1	750	+	100	99	card	carbapenem;penam
GCA_000735205.1_ASM73520v1	BlaB-14	NNPDEFFC_02620	1	747	+	100	100	card	carbapenem;penam
GCA_016838625.1_ASM1683862v1	BlaB-14	GFDIKADP_03564	1	747	+	100	100	card	carbapenem;penam
GCA_002022085.1_ASM202208v1	BlaB-14	NKGCDPEM_00299	1	747	+	100	100	card	carbapenem;penam
GCA_009938095.1_ASM993809v1	BlaB-16	CNJPJFLB_00808	1	750	+	100	100	card	carbapenem;penam
GCA_900157035.1_ASM90015703v1	BlaB-16	BNLDLFLC_02155	1	750	+	100	100	card	carbapenem;penam
GCA_021431905.1_ASM2143190v1	BlaB-16	CCMBABFH_00811	1	750	+	100	100	card	carbapenem;penam
GCA_003014895.1_ASM301489v1	BlaB-16	HKBNIMKO_00691	1	750	+	100	100	card	carbapenem;penam
GCA_011601185.1_ASM1160118v1	BlaB-16	OPDODBMN_01787	1	750	+	100	100	card	carbapenem;penam
GCA_005844065.1_ASM584406v1	BlaB-16	LAPMDLDI_01985	1	750	+	100	100	card	carbapenem;penam
GCA_900156945.1_Elizabethkingia_anophelis_CIP108654	BlaB-17	IINGIPCL_02314	1	750	+	100	100	card	carbapenem;penam
GCA_000689515.1_E27107v1_PRJEB5243	BlaB-17	HNLAMJLP_03119	1	750	+	100	100	card	carbapenem;penam
GCA_000689455.1_E18064v1_PRJEB5242	BlaB-17	HGAENDGD_00633	1	750	+	100	100	card	carbapenem;penam
GCA_015704915.1_ASM1570491v1	BlaB-18	NNABLCAP_02493	1	747	+	100	100	card	carbapenem;penam
GCA_002023665.2_ASM202366v2	BlaB-18	OBHJOPBO_01202	1	747	+	100	100	card	carbapenem;penam
GCA_002951395.1_ASM295139v1	BlaB-18	KBIIIOBH_02016	1	747	+	100	100	card	carbapenem;penam
GCA_000240095.3_ASM24009v3	BlaB-18	LBDGIFND_01194	1	747	+	100	100	card	carbapenem;penam
GCA_002310515.1_ASM231051v1	BlaB-18	LJCONHHF_01194	1	747	+	100	100	card	carbapenem;penam
GCA_003971175.1_ASM397117v1	BlaB-18	CIBBEFGG_00800	1	747	+	100	100	card	carbapenem;penam
GCA_001051975.1_ASM105197v1	BlaB-18	FHNPHIEN_00125	1	747	+	100	100	card	carbapenem;penam
GCA_900092065.1_ASM90009206v1	BlaB-18	DEHEFAHO_02348	1	747	+	100	100	card	carbapenem;penam
GCA_002887275.1_ASM288727v1	BlaB-19	AAAFDGHE_01762	1	747	+	100	100	card	carbapenem;penam
GCA_000401415.1_ASM40141v1	BlaB-19	HBBAEBHL_00561	1	747	+	100	100	card	carbapenem;penam
GCA_900092105.1_ASM90009210v1	BlaB-19	GONNPFNP_01450	1	747	+	100	100	card	carbapenem;penam
GCA_000367325.1_ASM36732v1	BlaB-19	OLKIGDAF_00352	1	747	+	100	100	card	carbapenem;penam
GCA_011612125.1_ASM1161212v1	BlaB-19	LEABNHMH_00652	1	747	+	100	100	card	carbapenem;penam
GCA_002023585.1_ASM202358v1	BlaB-19	OPKKCNEP_02545	1	750	+	100	100	card	carbapenem;penam
GCA_900475375.1_42685_B01	BlaB-19	MCNEKKPI_00652	1	747	+	100	100	card	carbapenem;penam
GCA_002022105.1_ASM202210v1	BlaB-19	PPHGLCOO_01762	1	747	+	100	100	card	carbapenem;penam
GCA_900143665.1_Elizabethkingia_filter500.fasta	BlaB-19	CFHFBGHB_00511	1	750	+	100	100	card	carbapenem;penam
GCA_002843925.1_ASM284392v1	BlaB-20	HKKNDONK_02436	1	747	+	100	100	card	carbapenem;penam
GCA_000769445.1_ASM76944v1	BlaB-22	FAHJLDBP_01925	1	750	+	100	100	card	carbapenem;penam
GCA_900156975.1_ASM90015697v1	BlaB-23	MJBLODBF_01907	1	750	+	100	100	card	carbapenem;penam
GCA_003298875.1_ASM329887v1	BlaB-24	EEHIDEIG_01962	1	750	+	100	100	card	carbapenem;penam
GCA_002557775.1_ASM255777v1	BlaB-25	PEINKEOP_01810	1	750	+	100	100	card	carbapenem;penam
GCA_900092045.1_ASM90009204v1	BlaB-26	MABLKIDH_02409	1	750	+	100	100	card	carbapenem;penam
GCA_001675285.1_ASM167528v1	BlaB-26	IEDGOHGN_04020	1	750	+	100	100	card	carbapenem;penam
GCA_008124555.1_ASM812455v1	BlaB-26	APNFPODL_01966	1	750	+	100	100	card	carbapenem;penam
GCA_002023385.1_ASM202338v1	BlaB-27	KICIGEDN_02087	1	747	+	100	100	card	carbapenem;penam
GCA_002023715.1_ASM202371v1	BlaB-27	JOLPBCOE_03155	1	747	+	100	100	card	carbapenem;penam
GCA_001482795.1_ASM148279v1	BlaB-29	LPJFAONN_01064	1	747	+	100	100	card	carbapenem;penam
GCA_001011675.1_ASM101167v1	BlaB-33	MNBKGLPL_02237	1	750	+	100	100	card	carbapenem;penam
GCA_002024825.1_ASM202482v1	BlaB-33	IIHIIAAJ_03340	1	750	+	100	99	card	carbapenem;penam
GCA_003006795.1_ASM300679v1	BlaB-33	JPHEGMLF_05230	1	258	+	34	100	card	carbapenem;penam
GCA_002022065.1_ASM202206v1	BlaB-33	JLPGLKPF_00254	1	750	+	100	99	card	carbapenem;penam
GCA_009870135.1_ASM987013v1	BlaB-33	GBOEMLOI_01521	1	750	+	100	99	card	carbapenem;penam
GCA_003293825.1_ASM329382v1	BlaB-33	CLANIAOJ_02449	1	750	+	100	98	card	carbapenem;penam
GCA_008244555.1_ASM824455v1	BlaB-33	GGBBNKPC_01267	1	750	+	100	99	card	carbapenem;penam
GCA_900447345.1_58833_E01	BlaB-33	IMIPPONA_01356	1	750	+	100	99	card	carbapenem;penam
GCA_003293835.1_ASM329383v1	BlaB-33	LDKDGILA_02462	1	750	+	100	98	card	carbapenem;penam
GCA_000955665.1_ASM95566v1	BlaB-36	JDNHAMMF_03768	1	747	+	100	100	card	carbapenem;penam
GCA_002023365.1_ASM202336v1	BlaB-39	ONNBKKHP_01825	1	747	+	100	100	card	carbapenem;penam
GCA_900157015.1_ASM90015701v1	BlaB-6	NABABHHC_01479	1	750	+	100	100	card	carbapenem;penam
GCA_001521745.1_ASM152174v1	BlaB-6	HMNBKDNO_02746	1	750	+	100	100	card	carbapenem;penam
GCA_900447195.1_56279_E01	BlaB-6	IGHBLAGC_03902	1	750	+	100	100	card	carbapenem;penam
GCA_002023405.1_ASM202340v1	BlaB-7	IPHIGOKK_01114	1	747	+	100	99	card	carbapenem;penam
GCA_002022125.1_ASM202212v1	BlaB-7	ILPOKNAB_00720	1	747	+	100	100	card	carbapenem;penam
GCA_001521765.1_ASM152176v1	BlaB-8	FDFAFLHJ_02522	1	747	+	100	100	card	carbapenem;penam
GCA_001483145.1_ASM148314v1	BlaB-9	BFFJECJP_03588	1	747	+	100	100	card	carbapenem;penam
GCA_002022025.1_ASM202202v1	cap8D	AJBJEIBD_02315	1147	1718	+	31	66	vfdb
GCA_002023515.1_ASM202351v1	cap8D	NGDNHGDO_02816	1147	1718	+	31	68	vfdb
GCA_002023665.2_ASM202366v2	cap8D	OBHJOPBO_01597	1147	1718	+	31	67	vfdb
GCA_000955665.1_ASM95566v1	cap8D	JDNHAMMF_03313	1147	1716	+	31	68	vfdb
GCA_900157015.1_ASM90015701v1	cap8D	NABABHHC_04153	1147	1718	+	31	68	vfdb
GCA_001011675.1_ASM101167v1	cap8D	MNBKGLPL_02707	1147	1715	+	30	68	vfdb
GCA_001521745.1_ASM152174v1	cap8D	HMNBKDNO_02309	1147	1718	+	31	68	vfdb
GCA_000240095.3_ASM24009v3	cap8D	LBDGIFND_01630	1147	1718	+	31	67	vfdb
GCA_002310515.1_ASM231051v1	cap8D	LJCONHHF_01630	1147	1718	+	31	67	vfdb
GCA_001521765.1_ASM152176v1	cap8D	FDFAFLHJ_02997	1147	1718	+	30	68	vfdb
GCA_002023405.1_ASM202340v1	cap8D	IPHIGOKK_03677	1147	1718	+	31	68	vfdb
GCA_001051975.1_ASM105197v1	cap8D	FHNPHIEN_03017	1147	1718	+	31	67	vfdb
GCA_900092065.1_ASM90009206v1	cap8D	DEHEFAHO_00082	1147	1718	+	31	67	vfdb
GCA_900447195.1_56279_E01	cap8D	IGHBLAGC_03449	1147	1718	+	31	68	vfdb
GCA_000982575.1_PW2806	cap8D	DIGBNFFA_02407	1147	1718	+	31	66	vfdb
GCA_000769445.1_ASM76944v1	cap8D	FAHJLDBP_04278	346	914	+	30	68	vfdb
GCA_900156985.1_ASM90015698v1	cap8D	DPDBHMDP_02429	1147	1718	+	31	66	vfdb
GCA_000447375.1_C874_spades	cap8E	IOEHEJJL_02483	25	627	+	58	73	vfdb
GCA_009938095.1_ASM993809v1	cap8E	CNJPJFLB_01264	26	830	+	77	71	vfdb
GCA_900157035.1_ASM90015703v1	cap8E	BNLDLFLC_02916	26	830	+	77	71	vfdb
GCA_003298875.1_ASM329887v1	cap8E	EEHIDEIG_02486	13	627	+	59	72	vfdb
GCA_002002525.1_ASM200252v1	cap8E	IKJAHGEC_03106	25	882	+	83	69	vfdb
GCA_021431905.1_ASM2143190v1	cap8E	CCMBABFH_01226	26	830	+	77	71	vfdb
GCA_900092045.1_ASM90009204v1	cap8E	MABLKIDH_01214	13	639	+	60	70	vfdb
GCA_003014895.1_ASM301489v1	cap8E	HKBNIMKO_01159	26	830	+	77	71	vfdb
GCA_001675285.1_ASM167528v1	cap8E	IEDGOHGN_01777	13	639	+	60	70	vfdb
GCA_002294465.1_ASM229446v1	cap8E	GKMEEHEC_00115	25	882	+	83	69	vfdb
GCA_002557775.1_ASM255777v1	cap8E	PEINKEOP_02293	1	1005	+	96	69	vfdb
GCA_014219345.1_ASM1421934v1	cap8E	CNDAIFLI_00599	25	882	+	83	69	vfdb
GCA_003971175.1_ASM397117v1	cap8E	CIBBEFGG_01267	25	627	+	58	73	vfdb
GCA_002023405.1_ASM202340v1	cap8E	IPHIGOKK_03660	25	882	+	82	69	vfdb
GCA_015704955.1_ASM1570495v1	cap8E	MDIDMDLJ_01895	25	882	+	83	69	vfdb
GCA_900156965.1_ASM90015696v1	cap8E	JGPOPPDE_02971	25	882	+	83	69	vfdb
GCA_008124555.1_ASM812455v1	cap8E	APNFPODL_02746	13	639	+	60	70	vfdb
GCA_011601185.1_ASM1160118v1	cap8E	OPDODBMN_01045	26	830	+	77	71	vfdb
GCA_005844065.1_ASM584406v1	cap8E	LAPMDLDI_02387	26	830	+	77	71	vfdb
GCA_002023515.1_ASM202351v1	cap8G	NGDNHGDO_02804	1	887	+	77	64	vfdb
GCA_000447375.1_C874_spades	cap8G	IOEHEJJL_02486	1	887	+	77	66	vfdb
GCA_015704915.1_ASM1570491v1	cap8G	NNABLCAP_02123	1	887	+	77	64	vfdb
GCA_003298875.1_ASM329887v1	cap8G	EEHIDEIG_02483	1	887	+	77	65	vfdb
GCA_014219815.1_ASM1421981v1	cap8G	MBCPBBKM_00267	1	887	+	77	65	vfdb
GCA_900156945.1_Elizabethkingia_anophelis_CIP108654	cap8G	IINGIPCL_03302	1	887	+	76	65	vfdb
GCA_002002525.1_ASM200252v1	cap8G	IKJAHGEC_03103	1	887	+	77	65	vfdb
GCA_900157015.1_ASM90015701v1	cap8G	NABABHHC_04141	1	887	+	77	64	vfdb
GCA_002951395.1_ASM295139v1	cap8G	KBIIIOBH_01647	1	887	+	77	64	vfdb
GCA_001521745.1_ASM152174v1	cap8G	HMNBKDNO_02321	1	887	+	77	64	vfdb
GCA_002024825.1_ASM202482v1	cap8G	IIHIIAAJ_00165	1	887	+	77	65	vfdb
GCA_000689515.1_E27107v1_PRJEB5243	cap8G	HNLAMJLP_00382	1	887	+	76	65	vfdb
GCA_002294465.1_ASM229446v1	cap8G	GKMEEHEC_00118	1	887	+	77	65	vfdb
GCA_002022065.1_ASM202206v1	cap8G	JLPGLKPF_00776	1	887	+	77	65	vfdb
GCA_014219345.1_ASM1421934v1	cap8G	CNDAIFLI_00602	1	887	+	77	65	vfdb
GCA_003971175.1_ASM397117v1	cap8G	CIBBEFGG_01264	1	887	+	77	64	vfdb
GCA_000689455.1_E18064v1_PRJEB5242	cap8G	HGAENDGD_02377	1	887	+	76	65	vfdb
GCA_002023405.1_ASM202340v1	cap8G	IPHIGOKK_03657	100	887	+	69	66	vfdb
GCA_009870135.1_ASM987013v1	cap8G	GBOEMLOI_02656	1	887	+	77	64	vfdb
GCA_003293825.1_ASM329382v1	cap8G	CLANIAOJ_02920	1	887	+	77	65	vfdb
GCA_008244555.1_ASM824455v1	cap8G	GGBBNKPC_02241	1	887	+	77	65	vfdb
GCA_015704955.1_ASM1570495v1	cap8G	MDIDMDLJ_01898	1	887	+	77	65	vfdb
GCA_900447345.1_58833_E01	cap8G	IMIPPONA_03716	1	887	+	77	65	vfdb
GCA_003293835.1_ASM329383v1	cap8G	LDKDGILA_03345	1	887	+	77	65	vfdb
GCA_900156965.1_ASM90015696v1	cap8G	JGPOPPDE_02968	1	887	+	77	65	vfdb
GCA_900447195.1_56279_E01	cap8G	IGHBLAGC_03461	1	887	+	77	64	vfdb
GCA_002023515.1_ASM202351v1	catB11	NGDNHGDO_03306	88	560	+	73	70	card	phenicol
GCA_015704915.1_ASM1570491v1	catB11	NNABLCAP_01667	1	438	+	69	69	card	phenicol
GCA_009938095.1_ASM993809v1	catB11	CNJPJFLB_01762	88	543	+	71	73	card	phenicol
GCA_002023385.1_ASM202338v1	catB11	KICIGEDN_01539	88	595	+	79	73	card	phenicol
GCA_900157035.1_ASM90015703v1	catB11	BNLDLFLC_01355	112	567	+	71	73	card	phenicol
GCA_014219815.1_ASM1421981v1	catB11	MBCPBBKM_03162	1	572	+	90	69	card	phenicol
GCA_015209665.1_ASM1520966v1	catB11	IPPNOCDH_01891	1	585	+	92	69	card	phenicol
GCA_015209665.1_ASM1520966v1	catB11	IPPNOCDH_02370	1	572	+	90	69	card	phenicol
GCA_002002525.1_ASM200252v1	catB11	IKJAHGEC_03609	1	572	+	90	69	card	phenicol
GCA_021431905.1_ASM2143190v1	catB11	CCMBABFH_01722	88	543	+	71	73	card	phenicol
GCA_900157015.1_ASM90015701v1	catB11	NABABHHC_01155	88	584	+	77	73	card	phenicol
GCA_009810215.1_ASM981021v1	catB11	FIHBCLJC_01582	1	585	+	92	69	card	phenicol
GCA_009810215.1_ASM981021v1	catB11	FIHBCLJC_01590	1	572	+	90	69	card	phenicol
GCA_001482795.1_ASM148279v1	catB11	LPJFAONN_02810	88	543	+	71	72	card	phenicol
GCA_900092045.1_ASM90009204v1	catB11	MABLKIDH_00907	88	543	+	71	73	card	phenicol
GCA_003014895.1_ASM301489v1	catB11	HKBNIMKO_00331	88	543	+	71	73	card	phenicol
GCA_002023715.1_ASM202371v1	catB11	JOLPBCOE_02481	88	595	+	79	73	card	phenicol
GCA_001521745.1_ASM152174v1	catB11	HMNBKDNO_03261	88	584	+	77	73	card	phenicol
GCA_001675285.1_ASM167528v1	catB11	IEDGOHGN_03186	88	543	+	71	73	card	phenicol
GCA_000689515.1_E27107v1_PRJEB5243	catB11	HNLAMJLP_01793	88	572	+	76	70	card	phenicol
GCA_001521765.1_ASM152176v1	catB11	FDFAFLHJ_03399	88	584	+	77	73	card	phenicol
GCA_014219345.1_ASM1421934v1	catB11	CNDAIFLI_01531	1	572	+	90	69	card	phenicol
GCA_000689455.1_E18064v1_PRJEB5242	catB11	HGAENDGD_01722	88	572	+	76	70	card	phenicol
GCA_002023405.1_ASM202340v1	catB11	IPHIGOKK_03260	88	584	+	77	73	card	phenicol
GCA_015209675.1_ASM1520967v1	catB11	NOEMDNEG_02654	1	585	+	92	69	card	phenicol
GCA_015209675.1_ASM1520967v1	catB11	NOEMDNEG_02669	1	572	+	90	69	card	phenicol
GCA_001483145.1_ASM148314v1	catB11	BFFJECJP_01911	88	584	+	77	73	card	phenicol
GCA_002023365.1_ASM202336v1	catB11	ONNBKKHP_03153	88	584	+	77	73	card	phenicol
GCA_900447195.1_56279_E01	catB11	IGHBLAGC_02461	88	584	+	77	73	card	phenicol
GCA_002022125.1_ASM202212v1	catB11	ILPOKNAB_01678	88	584	+	77	73	card	phenicol
GCA_008124555.1_ASM812455v1	catB11	APNFPODL_00539	88	543	+	71	73	card	phenicol
GCA_011601185.1_ASM1160118v1	catB11	OPDODBMN_03016	88	543	+	71	73	card	phenicol
GCA_005844065.1_ASM584406v1	catB11	LAPMDLDI_02864	88	543	+	71	73	card	phenicol
GCA_002022025.1_ASM202202v1	catB8	AJBJEIBD_01840	2	488	+	76	72	card	phenicol
GCA_000447375.1_C874_spades	catB8	IOEHEJJL_01480	2	488	+	77	72	card	phenicol
GCA_015704915.1_ASM1570491v1	catB8	NNABLCAP_01562	2	488	+	77	72	card	phenicol
GCA_009697265.1_ASM969726v1	catB8	LFMEBHAF_01695	2	488	+	77	72	card	phenicol
GCA_002023665.2_ASM202366v2	catB8	OBHJOPBO_02082	2	488	+	76	72	card	phenicol
GCA_002887275.1_ASM288727v1	catB8	AAAFDGHE_00922	2	488	+	76	69	card	phenicol
GCA_001703835.1_ASM170383v1	catB8	GIFLABHN_03478	2	488	+	77	72	card	phenicol
GCA_000735205.1_ASM73520v1	catB8	NNPDEFFC_00838	2	488	+	77	72	card	phenicol
GCA_014219815.1_ASM1421981v1	catB8	MBCPBBKM_00759	2	488	+	76	72	card	phenicol
GCA_900156945.1_Elizabethkingia_anophelis_CIP108654	catB8	IINGIPCL_01108	2	488	+	76	72	card	phenicol
GCA_015209665.1_ASM1520966v1	catB8	IPPNOCDH_02733	2	488	+	76	72	card	phenicol
GCA_002002525.1_ASM200252v1	catB8	IKJAHGEC_01966	2	488	+	76	69	card	phenicol
GCA_000495935.2_ASM49593v2	catB8	HPIEHNEM_03850	2	488	+	76	72	card	phenicol
GCA_002843925.1_ASM284392v1	catB8	HKKNDONK_03460	2	488	+	77	72	card	phenicol
GCA_009810215.1_ASM981021v1	catB8	FIHBCLJC_01690	2	488	+	76	72	card	phenicol
GCA_001011675.1_ASM101167v1	catB8	MNBKGLPL_03166	2	488	+	76	72	card	phenicol
GCA_001482795.1_ASM148279v1	catB8	LPJFAONN_01898	2	488	+	76	72	card	phenicol
GCA_002951395.1_ASM295139v1	catB8	KBIIIOBH_01147	2	488	+	77	72	card	phenicol
GCA_000401415.1_ASM40141v1	catB8	HBBAEBHL_00058	2	488	+	76	69	card	phenicol
GCA_900092105.1_ASM90009210v1	catB8	GONNPFNP_02157	2	488	+	76	69	card	phenicol
GCA_002024825.1_ASM202482v1	catB8	IIHIIAAJ_00669	2	488	+	76	72	card	phenicol
GCA_009764235.1_ASM976423v1	catB8	DIGHLPAA_02498	2	488	+	77	72	card	phenicol
GCA_900156995.1_ASM90015699v1	catB8	AOALMJJP_02798	2	488	+	76	72	card	phenicol
GCA_000240095.3_ASM24009v3	catB8	LBDGIFND_02116	2	488	+	76	72	card	phenicol
GCA_000689515.1_E27107v1_PRJEB5243	catB8	HNLAMJLP_01699	2	488	+	76	72	card	phenicol
GCA_003006795.1_ASM300679v1	catB8	JPHEGMLF_02106	1	350	+	55	73	card	phenicol
GCA_002294465.1_ASM229446v1	catB8	GKMEEHEC_03131	2	488	+	76	69	card	phenicol
GCA_002310515.1_ASM231051v1	catB8	LJCONHHF_02116	2	488	+	76	72	card	phenicol
GCA_000495995.1_NUH1	catB8	OOGBBPEC_02042	2	488	+	76	72	card	phenicol
GCA_002022065.1_ASM202206v1	catB8	JLPGLKPF_01299	2	488	+	76	72	card	phenicol
GCA_014219345.1_ASM1421934v1	catB8	CNDAIFLI_02959	2	488	+	76	69	card	phenicol
GCA_003971175.1_ASM397117v1	catB8	CIBBEFGG_01750	2	488	+	77	72	card	phenicol
GCA_000689455.1_E18064v1_PRJEB5242	catB8	HGAENDGD_01621	2	488	+	76	72	card	phenicol
GCA_015209675.1_ASM1520967v1	catB8	NOEMDNEG_01109	2	488	+	76	72	card	phenicol
GCA_000367325.1_ASM36732v1	catB8	OLKIGDAF_03205	2	488	+	76	69	card	phenicol
GCA_011612125.1_ASM1161212v1	catB8	LEABNHMH_01491	2	488	+	76	69	card	phenicol
GCA_009870135.1_ASM987013v1	catB8	GBOEMLOI_01048	2	488	+	76	72	card	phenicol
GCA_016838625.1_ASM1683862v1	catB8	GFDIKADP_02669	2	488	+	77	72	card	phenicol
GCA_014702245.1_ASM1470224v1	catB8	EGNAKJNE_01697	2	488	+	77	72	card	phenicol
GCA_003293825.1_ASM329382v1	catB8	CLANIAOJ_03260	2	488	+	76	72	card	phenicol
GCA_001051975.1_ASM105197v1	catB8	FHNPHIEN_00844	2	488	+	76	72	card	phenicol
GCA_900092065.1_ASM90009206v1	catB8	DEHEFAHO_03015	2	488	+	76	72	card	phenicol
GCA_008244555.1_ASM824455v1	catB8	GGBBNKPC_00768	2	488	+	76	72	card	phenicol
GCA_002023585.1_ASM202358v1	catB8	OPKKCNEP_00288	2	488	+	76	69	card	phenicol
GCA_900475375.1_42685_B01	catB8	MCNEKKPI_01491	2	488	+	76	69	card	phenicol
GCA_015704955.1_ASM1570495v1	catB8	MDIDMDLJ_01384	2	488	+	76	69	card	phenicol
GCA_900156975.1_ASM90015697v1	catB8	MJBLODBF_01307	2	488	+	77	70	card	phenicol
GCA_009764275.1_ASM976427v1	catB8	DNBCJIKF_02423	2	488	+	76	69	card	phenicol
GCA_900447345.1_58833_E01	catB8	IMIPPONA_00760	2	488	+	76	72	card	phenicol
GCA_001618505.2_ASM161850v2	catB8	GHIPJBJG_02465	2	488	+	76	72	card	phenicol
GCA_002022105.1_ASM202210v1	catB8	PPHGLCOO_00922	2	488	+	76	69	card	phenicol
GCA_003293835.1_ASM329383v1	catB8	LDKDGILA_01852	2	488	+	76	72	card	phenicol
GCA_900156965.1_ASM90015696v1	catB8	JGPOPPDE_02501	2	488	+	76	69	card	phenicol
GCA_000982575.1_PW2806	catB8	DIGBNFFA_02388	2	488	+	76	72	card	phenicol
GCA_000769445.1_ASM76944v1	catB8	FAHJLDBP_00176	2	488	+	77	71	card	phenicol
GCA_900156985.1_ASM90015698v1	catB8	DPDBHMDP_01113	2	488	+	76	72	card	phenicol
GCA_900143665.1_Elizabethkingia_filter500.fasta	catB8	CFHFBGHB_01185	2	488	+	76	69	card	phenicol
GCA_002022085.1_ASM202208v1	CGA-1	NKGCDPEM_02511	41	878	+	95	71	card	penam
GCA_015209665.1_ASM1520966v1	Chryseobacterium_meningosepticum_BlaB	IPPNOCDH_01477	1	750	+	100	100	card	carbapenem;penam
GCA_000495935.2_ASM49593v2	Chryseobacterium_meningosepticum_BlaB	HPIEHNEM_02872	1	750	+	100	100	card	carbapenem;penam
GCA_009810215.1_ASM981021v1	Chryseobacterium_meningosepticum_BlaB	FIHBCLJC_00645	1	750	+	100	100	card	carbapenem;penam
GCA_000495995.1_NUH1	Chryseobacterium_meningosepticum_BlaB	OOGBBPEC_01479	1	750	+	100	100	card	carbapenem;penam
GCA_015209675.1_ASM1520967v1	Chryseobacterium_meningosepticum_BlaB	NOEMDNEG_03384	1	750	+	100	100	card	carbapenem;penam
GCA_000769445.1_ASM76944v1	CIA-1	FAHJLDBP_01027	174	464	+	33	68	card	carbapenem;cephalosporin
GCA_002022025.1_ASM202202v1	clpP	AJBJEIBD_00501	152	507	+	58	67	vfdb
GCA_002023385.1_ASM202338v1	clpP	KICIGEDN_00186	148	485	+	55	68	vfdb
GCA_002887275.1_ASM288727v1	clpP	AAAFDGHE_03099	148	507	+	59	67	vfdb
GCA_003298875.1_ASM329887v1	clpP	EEHIDEIG_00312	148	485	+	56	67	vfdb
GCA_014219815.1_ASM1421981v1	clpP	MBCPBBKM_01673	152	507	+	58	67	vfdb
GCA_900156945.1_Elizabethkingia_anophelis_CIP108654	clpP	IINGIPCL_02597	152	507	+	58	68	vfdb
GCA_002002525.1_ASM200252v1	clpP	IKJAHGEC_02867	148	506	+	59	67	vfdb
GCA_001482795.1_ASM148279v1	clpP	LPJFAONN_02770	152	507	+	58	67	vfdb
GCA_000401415.1_ASM40141v1	clpP	HBBAEBHL_02136	148	507	+	59	67	vfdb
GCA_002023715.1_ASM202371v1	clpP	JOLPBCOE_00088	148	485	+	55	68	vfdb
GCA_900092105.1_ASM90009210v1	clpP	GONNPFNP_00108	148	507	+	59	67	vfdb
GCA_002024825.1_ASM202482v1	clpP	IIHIIAAJ_01915	152	507	+	58	67	vfdb
GCA_000689515.1_E27107v1_PRJEB5243	clpP	HNLAMJLP_00663	152	507	+	58	68	vfdb
GCA_003006795.1_ASM300679v1	clpP	JPHEGMLF_03777	152	507	+	58	67	vfdb
GCA_002294465.1_ASM229446v1	clpP	GKMEEHEC_01723	148	507	+	59	67	vfdb
GCA_002022065.1_ASM202206v1	clpP	JLPGLKPF_02575	152	507	+	58	67	vfdb
GCA_002557775.1_ASM255777v1	clpP	PEINKEOP_00125	148	485	+	56	67	vfdb
GCA_014219345.1_ASM1421934v1	clpP	CNDAIFLI_00292	148	506	+	59	67	vfdb
GCA_000689455.1_E18064v1_PRJEB5242	clpP	HGAENDGD_01110	152	507	+	58	68	vfdb
GCA_002023405.1_ASM202340v1	clpP	IPHIGOKK_00513	148	485	+	55	68	vfdb
GCA_000367325.1_ASM36732v1	clpP	OLKIGDAF_00492	148	507	+	59	67	vfdb
GCA_011612125.1_ASM1161212v1	clpP	LEABNHMH_02828	148	507	+	59	67	vfdb
GCA_008244555.1_ASM824455v1	clpP	GGBBNKPC_02888	152	507	+	58	67	vfdb
GCA_002023585.1_ASM202358v1	clpP	OPKKCNEP_03379	148	507	+	59	67	vfdb
GCA_900475375.1_42685_B01	clpP	MCNEKKPI_02827	148	507	+	59	67	vfdb
GCA_015704955.1_ASM1570495v1	clpP	MDIDMDLJ_03903	148	506	+	59	67	vfdb
GCA_900156975.1_ASM90015697v1	clpP	MJBLODBF_00973	148	506	+	59	67	vfdb
GCA_009764275.1_ASM976427v1	clpP	DNBCJIKF_00814	148	506	+	59	67	vfdb
GCA_900447345.1_58833_E01	clpP	IMIPPONA_02286	152	507	+	58	67	vfdb
GCA_002022105.1_ASM202210v1	clpP	PPHGLCOO_03099	148	507	+	59	67	vfdb
GCA_002023365.1_ASM202336v1	clpP	ONNBKKHP_03680	148	485	+	55	68	vfdb
GCA_900156965.1_ASM90015696v1	clpP	JGPOPPDE_00710	148	506	+	59	67	vfdb
GCA_000982575.1_PW2806	clpP	DIGBNFFA_00174	152	507	+	58	67	vfdb
GCA_900156985.1_ASM90015698v1	clpP	DPDBHMDP_00602	152	507	+	58	67	vfdb
GCA_900143665.1_Elizabethkingia_filter500.fasta	clpP	CFHFBGHB_02925	148	507	+	59	67	vfdb
GCA_002022025.1_ASM202202v1	CME-1	AJBJEIBD_00305	1	888	+	100	100	card	penam
GCA_009938095.1_ASM993809v1	CME-1	CNJPJFLB_03289	71	891	+	92	90	card	penam
GCA_009697265.1_ASM969726v1	CME-1	LFMEBHAF_03175	92	890	+	90	100	card	penam
GCA_002023665.2_ASM202366v2	CME-1	OBHJOPBO_03679	92	890	+	90	100	card	penam
GCA_002023385.1_ASM202338v1	CME-1	KICIGEDN_03407	1	885	+	100	88	card	penam
GCA_002887275.1_ASM288727v1	CME-1	AAAFDGHE_02886	1	888	+	100	74	card	penam
GCA_900157035.1_ASM90015703v1	CME-1	BNLDLFLC_03771	71	891	+	92	90	card	penam
GCA_001703835.1_ASM170383v1	CME-1	GIFLABHN_01977	92	890	+	90	99	card	penam
GCA_014219815.1_ASM1421981v1	CME-1	MBCPBBKM_01697	71	889	+	92	99	card	penam
GCA_900156945.1_Elizabethkingia_anophelis_CIP108654	CME-1	IINGIPCL_02793	92	889	+	90	100	card	penam
GCA_015209665.1_ASM1520966v1	CME-1	IPPNOCDH_03246	1	884	+	100	100	card	penam
GCA_002002525.1_ASM200252v1	CME-1	IKJAHGEC_02440	1	855	+	96	74	card	penam
GCA_021431905.1_ASM2143190v1	CME-1	CCMBABFH_03304	71	891	+	92	90	card	penam
GCA_000495935.2_ASM49593v2	CME-1	HPIEHNEM_01376	1	884	+	100	100	card	penam
GCA_009810215.1_ASM981021v1	CME-1	FIHBCLJC_03325	1	884	+	100	100	card	penam
GCA_001011675.1_ASM101167v1	CME-1	MNBKGLPL_01244	191	464	+	31	68	card	penam
GCA_001482795.1_ASM148279v1	CME-1	LPJFAONN_03047	71	889	+	92	98	card	penam
GCA_900092045.1_ASM90009204v1	CME-1	MABLKIDH_00213	1	888	+	100	91	card	penam
GCA_000401415.1_ASM40141v1	CME-1	HBBAEBHL_00786	1	888	+	100	74	card	penam
GCA_003014895.1_ASM301489v1	CME-1	HKBNIMKO_00886	71	891	+	92	90	card	penam
GCA_002023715.1_ASM202371v1	CME-1	JOLPBCOE_00282	1	885	+	100	88	card	penam
GCA_900092105.1_ASM90009210v1	CME-1	GONNPFNP_00799	1	888	+	100	74	card	penam
GCA_001675285.1_ASM167528v1	CME-1	IEDGOHGN_00083	1	888	+	100	91	card	penam
GCA_002024825.1_ASM202482v1	CME-1	IIHIIAAJ_02111	92	889	+	90	100	card	penam
GCA_900156995.1_ASM90015699v1	CME-1	AOALMJJP_03373	92	894	+	90	98	card	penam
GCA_000240095.3_ASM24009v3	CME-1	LBDGIFND_03709	92	890	+	90	100	card	penam
GCA_000689515.1_E27107v1_PRJEB5243	CME-1	HNLAMJLP_00466	92	889	+	90	100	card	penam
GCA_003006795.1_ASM300679v1	CME-1	JPHEGMLF_04186	1	357	+	40	99	card	penam
GCA_002294465.1_ASM229446v1	CME-1	GKMEEHEC_01256	1	855	+	96	74	card	penam
GCA_002310515.1_ASM231051v1	CME-1	LJCONHHF_03709	92	890	+	90	100	card	penam
GCA_001521765.1_ASM152176v1	CME-1	FDFAFLHJ_02346	71	891	+	92	86	card	penam
GCA_000495995.1_NUH1	CME-1	OOGBBPEC_02411	1	884	+	100	100	card	penam
GCA_002022065.1_ASM202206v1	CME-1	JLPGLKPF_02772	92	889	+	90	100	card	penam
GCA_014219345.1_ASM1421934v1	CME-1	CNDAIFLI_02162	1	855	+	96	74	card	penam
GCA_000689455.1_E18064v1_PRJEB5242	CME-1	HGAENDGD_00913	92	889	+	90	100	card	penam
GCA_002023405.1_ASM202340v1	CME-1	IPHIGOKK_00323	71	891	+	92	86	card	penam
GCA_015209675.1_ASM1520967v1	CME-1	NOEMDNEG_01925	1	884	+	100	100	card	penam
GCA_000367325.1_ASM36732v1	CME-1	OLKIGDAF_01745	1	888	+	100	74	card	penam
GCA_011612125.1_ASM1161212v1	CME-1	LEABNHMH_03041	1	888	+	100	74	card	penam
GCA_001483145.1_ASM148314v1	CME-1	BFFJECJP_00275	71	891	+	92	90	card	penam
GCA_009870135.1_ASM987013v1	CME-1	GBOEMLOI_02244	1	883	+	99	96	card	penam
GCA_014702245.1_ASM1470224v1	CME-1	EGNAKJNE_03177	92	890	+	90	100	card	penam
GCA_003293825.1_ASM329382v1	CME-1	CLANIAOJ_00979	92	889	+	90	100	card	penam
GCA_900092065.1_ASM90009206v1	CME-1	DEHEFAHO_03178	92	890	+	90	100	card	penam
GCA_008244555.1_ASM824455v1	CME-1	GGBBNKPC_00079	92	889	+	90	100	card	penam
GCA_002023585.1_ASM202358v1	CME-1	OPKKCNEP_00669	1	888	+	100	74	card	penam
GCA_900475375.1_42685_B01	CME-1	MCNEKKPI_03041	1	888	+	100	74	card	penam
GCA_015704955.1_ASM1570495v1	CME-1	MDIDMDLJ_03683	1	855	+	96	74	card	penam
GCA_900156975.1_ASM90015697v1	CME-1	MJBLODBF_02086	1	888	+	100	74	card	penam
GCA_009764275.1_ASM976427v1	CME-1	DNBCJIKF_00612	1	888	+	100	74	card	penam
GCA_900447345.1_58833_E01	CME-1	IMIPPONA_02089	92	889	+	90	100	card	penam
GCA_002022105.1_ASM202210v1	CME-1	PPHGLCOO_02886	1	888	+	100	74	card	penam
GCA_002023365.1_ASM202336v1	CME-1	ONNBKKHP_03873	71	891	+	92	86	card	penam
GCA_003293835.1_ASM329383v1	CME-1	LDKDGILA_00905	92	889	+	90	99	card	penam
GCA_900156965.1_ASM90015696v1	CME-1	JGPOPPDE_00922	1	855	+	96	74	card	penam
GCA_000982575.1_PW2806	CME-1	DIGBNFFA_00368	1	888	+	100	100	card	penam
GCA_002022125.1_ASM202212v1	CME-1	ILPOKNAB_03280	71	891	+	92	86	card	penam
GCA_008124555.1_ASM812455v1	CME-1	APNFPODL_01559	1	888	+	100	91	card	penam
GCA_011601185.1_ASM1160118v1	CME-1	OPDODBMN_01854	1	705	+	79	90	card	penam
GCA_900156985.1_ASM90015698v1	CME-1	DPDBHMDP_00406	1	888	+	100	100	card	penam
GCA_900143665.1_Elizabethkingia_filter500.fasta	CME-1	CFHFBGHB_00151	1	888	+	100	74	card	penam
GCA_005844065.1_ASM584406v1	CME-1	LAPMDLDI_00550	71	891	+	92	90	card	penam
GCA_002023515.1_ASM202351v1	CME-2	NGDNHGDO_00905	71	900	+	93	88	card	penam
GCA_000447375.1_C874_spades	CME-2	IOEHEJJL_00504	71	900	+	93	98	card	penam
GCA_015704915.1_ASM1570491v1	CME-2	NNABLCAP_00106	1	894	+	100	100	card	penam
GCA_000955665.1_ASM95566v1	CME-2	JDNHAMMF_01167	1	894	+	100	90	card	penam
GCA_000735205.1_ASM73520v1	CME-2	NNPDEFFC_02408	1	894	+	100	100	card	penam
GCA_003298875.1_ASM329887v1	CME-2	EEHIDEIG_00512	1	894	+	100	91	card	penam
GCA_900157015.1_ASM90015701v1	CME-2	NABABHHC_02776	1	894	+	100	90	card	penam
GCA_002843925.1_ASM284392v1	CME-2	HKKNDONK_01184	71	900	+	93	99	card	penam
GCA_001011675.1_ASM101167v1	CME-2	MNBKGLPL_01019	71	900	+	93	98	card	penam
GCA_002022045.1_ASM202204v1	CME-2	CNGJMBIB_03827	1	894	+	100	100	card	penam
GCA_002951395.1_ASM295139v1	CME-2	KBIIIOBH_03411	1	894	+	100	100	card	penam
GCA_001521745.1_ASM152174v1	CME-2	HMNBKDNO_01069	1	894	+	100	90	card	penam
GCA_009764235.1_ASM976423v1	CME-2	DIGHLPAA_00235	1	894	+	100	93	card	penam
GCA_002557775.1_ASM255777v1	CME-2	PEINKEOP_00332	1	894	+	100	91	card	penam
GCA_003971175.1_ASM397117v1	CME-2	CIBBEFGG_03404	1	894	+	100	100	card	penam
GCA_016838625.1_ASM1683862v1	CME-2	GFDIKADP_01161	71	900	+	93	99	card	penam
GCA_002022085.1_ASM202208v1	CME-2	NKGCDPEM_02949	71	900	+	93	98	card	penam
GCA_001618505.2_ASM161850v2	CME-2	GHIPJBJG_00398	1	894	+	100	94	card	penam
GCA_900447195.1_56279_E01	CME-2	IGHBLAGC_00632	1	894	+	100	90	card	penam
GCA_000769445.1_ASM76944v1	CME-2	FAHJLDBP_02643	1	894	+	100	90	card	penam
GCA_900092085.1_ASM90009208v1	CME-2	FIKAJBBF_00421	1	894	+	100	100	card	penam
GCA_002022045.1_ASM202204v1	cps4I	CNGJMBIB_02048	22	531	+	45	67	vfdb
GCA_002022085.1_ASM202208v1	cps4I	NKGCDPEM_00854	22	531	+	45	67	vfdb
GCA_900092085.1_ASM90009208v1	cps4I	FIKAJBBF_03717	22	531	+	45	67	vfdb
GCA_002023515.1_ASM202351v1	cps4J	NGDNHGDO_02807	8	881	+	82	67	vfdb
GCA_015704915.1_ASM1570491v1	cps4J	NNABLCAP_02120	16	881	+	81	67	vfdb
GCA_014219815.1_ASM1421981v1	cps4J	MBCPBBKM_00264	16	881	+	81	69	vfdb
GCA_900156945.1_Elizabethkingia_anophelis_CIP108654	cps4J	IINGIPCL_03299	16	881	+	81	67	vfdb
GCA_900157015.1_ASM90015701v1	cps4J	NABABHHC_04144	8	881	+	82	67	vfdb
GCA_002951395.1_ASM295139v1	cps4J	KBIIIOBH_01644	16	881	+	81	67	vfdb
GCA_001521745.1_ASM152174v1	cps4J	HMNBKDNO_02318	8	881	+	82	67	vfdb
GCA_002024825.1_ASM202482v1	cps4J	IIHIIAAJ_00168	16	881	+	81	69	vfdb
GCA_000689515.1_E27107v1_PRJEB5243	cps4J	HNLAMJLP_00379	16	881	+	81	67	vfdb
GCA_002022065.1_ASM202206v1	cps4J	JLPGLKPF_00779	16	881	+	81	69	vfdb
GCA_000689455.1_E18064v1_PRJEB5242	cps4J	HGAENDGD_02380	16	881	+	81	67	vfdb
GCA_009870135.1_ASM987013v1	cps4J	GBOEMLOI_02653	16	881	+	81	69	vfdb
GCA_003293825.1_ASM329382v1	cps4J	CLANIAOJ_02923	16	881	+	81	69	vfdb
GCA_008244555.1_ASM824455v1	cps4J	GGBBNKPC_02238	16	881	+	81	69	vfdb
GCA_900447345.1_58833_E01	cps4J	IMIPPONA_03713	16	881	+	81	69	vfdb
GCA_003293835.1_ASM329383v1	cps4J	LDKDGILA_03342	16	881	+	81	69	vfdb
GCA_900447195.1_56279_E01	cps4J	IGHBLAGC_03458	8	881	+	82	67	vfdb
GCA_014219815.1_ASM1421981v1	DfrA36	MBCPBBKM_03163	1	404	+	68	69	card	diaminopyrimidine
GCA_002002525.1_ASM200252v1	DfrA36	IKJAHGEC_03608	1	404	+	68	69	card	diaminopyrimidine
GCA_014219815.1_ASM1421981v1	EreD	MBCPBBKM_03173	1	1227	+	100	97	card	macrolide
GCA_001482795.1_ASM148279v1	EreD	LPJFAONN_02811	1	1227	+	100	97	card	macrolide
GCA_015704915.1_ASM1570491v1	ErmF	NNABLCAP_01668	1	801	+	100	99	card	lincosamide;macrolide;streptogramin;streptogramin_A;streptogramin_B
GCA_015209665.1_ASM1520966v1	ErmF	IPPNOCDH_02369	1	801	+	100	99	card	lincosamide;macrolide;streptogramin;streptogramin_A;streptogramin_B
GCA_009810215.1_ASM981021v1	ErmF	FIHBCLJC_01568	1	801	+	100	99	card	lincosamide;macrolide;streptogramin;streptogramin_A;streptogramin_B
GCA_014219345.1_ASM1421934v1	ErmF	CNDAIFLI_01533	1	801	+	100	99	card	lincosamide;macrolide;streptogramin;streptogramin_A;streptogramin_B
GCA_015209675.1_ASM1520967v1	ErmF	NOEMDNEG_02668	1	801	+	100	99	card	lincosamide;macrolide;streptogramin;streptogramin_A;streptogramin_B
GCA_009697265.1_ASM969726v1	fcl	LFMEBHAF_01135	16	578	+	53	66	vfdb
GCA_015209665.1_ASM1520966v1	fcl	IPPNOCDH_00255	16	578	+	53	66	vfdb
GCA_000495935.2_ASM49593v2	fcl	HPIEHNEM_03307	16	578	+	53	66	vfdb
GCA_009810215.1_ASM981021v1	fcl	FIHBCLJC_01072	16	578	+	53	66	vfdb
GCA_009764235.1_ASM976423v1	fcl	DIGHLPAA_03193	16	578	+	53	66	vfdb
GCA_000495995.1_NUH1	fcl	OOGBBPEC_02665	16	578	+	53	66	vfdb
GCA_015209675.1_ASM1520967v1	fcl	NOEMDNEG_00255	16	578	+	53	66	vfdb
GCA_014702245.1_ASM1470224v1	fcl	EGNAKJNE_01134	16	578	+	53	66	vfdb
GCA_001618505.2_ASM161850v2	fcl	GHIPJBJG_01986	16	578	+	53	66	vfdb
GCA_002023515.1_ASM202351v1	gmd	NGDNHGDO_02833	1	769	+	67	70	vfdb
GCA_015704915.1_ASM1570491v1	gmd	NNABLCAP_02083	1	761	+	68	72	vfdb
GCA_009697265.1_ASM969726v1	gmd	LFMEBHAF_01136	4	773	+	67	68	vfdb
GCA_003298875.1_ASM329887v1	gmd	EEHIDEIG_02511	1	769	+	67	70	vfdb
GCA_015209665.1_ASM1520966v1	gmd	IPPNOCDH_00256	4	773	+	67	68	vfdb
GCA_900157015.1_ASM90015701v1	gmd	NABABHHC_04171	1	769	+	67	70	vfdb
GCA_000495935.2_ASM49593v2	gmd	HPIEHNEM_03308	4	773	+	67	68	vfdb
GCA_009810215.1_ASM981021v1	gmd	FIHBCLJC_01073	4	773	+	67	68	vfdb
GCA_002951395.1_ASM295139v1	gmd	KBIIIOBH_01607	1	761	+	68	72	vfdb
GCA_001521745.1_ASM152174v1	gmd	HMNBKDNO_02291	1	769	+	67	70	vfdb
GCA_002024825.1_ASM202482v1	gmd	IIHIIAAJ_00205	1	761	+	68	72	vfdb
GCA_009764235.1_ASM976423v1	gmd	DIGHLPAA_03192	4	773	+	67	68	vfdb
GCA_900156995.1_ASM90015699v1	gmd	AOALMJJP_03055	1	761	+	68	72	vfdb
GCA_003006795.1_ASM300679v1	gmd	JPHEGMLF_05497	6	686	+	61	71	vfdb
GCA_001521765.1_ASM152176v1	gmd	FDFAFLHJ_02981	1	769	+	67	71	vfdb
GCA_000495995.1_NUH1	gmd	OOGBBPEC_02664	4	773	+	67	68	vfdb
GCA_002022065.1_ASM202206v1	gmd	JLPGLKPF_00816	1	761	+	68	72	vfdb
GCA_002557775.1_ASM255777v1	gmd	PEINKEOP_02312	1	769	+	67	70	vfdb
GCA_002023405.1_ASM202340v1	gmd	IPHIGOKK_03693	1	769	+	67	71	vfdb
GCA_015209675.1_ASM1520967v1	gmd	NOEMDNEG_00256	4	773	+	67	68	vfdb
GCA_001483145.1_ASM148314v1	gmd	BFFJECJP_01088	4	767	+	66	69	vfdb
GCA_009870135.1_ASM987013v1	gmd	GBOEMLOI_02616	1	761	+	68	72	vfdb
GCA_014702245.1_ASM1470224v1	gmd	EGNAKJNE_01135	4	773	+	67	68	vfdb
GCA_003293825.1_ASM329382v1	gmd	CLANIAOJ_02960	1	761	+	68	72	vfdb
GCA_008244555.1_ASM824455v1	gmd	GGBBNKPC_02199	1	761	+	68	72	vfdb
GCA_900447345.1_58833_E01	gmd	IMIPPONA_03676	1	761	+	68	72	vfdb
GCA_001618505.2_ASM161850v2	gmd	GHIPJBJG_01987	4	773	+	67	68	vfdb
GCA_002023365.1_ASM202336v1	gmd	ONNBKKHP_02710	1	769	+	67	71	vfdb
GCA_003293835.1_ASM329383v1	gmd	LDKDGILA_03305	1	761	+	68	72	vfdb
GCA_002022125.1_ASM202212v1	gmd	ILPOKNAB_01243	1	769	+	67	71	vfdb
GCA_000769445.1_ASM76944v1	gmd	FAHJLDBP_03258	1	794	+	69	68	vfdb
GCA_000769445.1_ASM76944v1	gmd	FAHJLDBP_04274	6	773	+	66	69	vfdb
GCA_001483145.1_ASM148314v1	GOB-13	BFFJECJP_01287	1	879	+	100	100	card	carbapenem;cephalosporin;penam
GCA_000401415.1_ASM40141v1	GOB-16	HBBAEBHL_01114	1	666	+	76	100	card	carbapenem;cephalosporin;penam
GCA_009764275.1_ASM976427v1	GOB-16	DNBCJIKF_02965	1	873	+	100	99	card	carbapenem;cephalosporin;penam
GCA_900143665.1_Elizabethkingia_filter500.fasta	GOB-16	CFHFBGHB_02010	1	873	+	100	99	card	carbapenem;cephalosporin;penam
GCA_009938095.1_ASM993809v1	GOB-19	CNJPJFLB_01121	1	879	+	100	100	card	carbapenem;cephalosporin;penam
GCA_900157035.1_ASM90015703v1	GOB-19	BNLDLFLC_03532	1	879	+	100	100	card	carbapenem;cephalosporin;penam
GCA_021431905.1_ASM2143190v1	GOB-19	CCMBABFH_01084	1	879	+	100	100	card	carbapenem;cephalosporin;penam
GCA_003014895.1_ASM301489v1	GOB-19	HKBNIMKO_00936	1	879	+	100	100	card	carbapenem;cephalosporin;penam
GCA_011601185.1_ASM1160118v1	GOB-19	OPDODBMN_01108	1	879	+	100	100	card	carbapenem;cephalosporin;penam
GCA_005844065.1_ASM584406v1	GOB-19	LAPMDLDI_02246	1	879	+	100	100	card	carbapenem;cephalosporin;penam
GCA_009697265.1_ASM969726v1	GOB-20	LFMEBHAF_00993	1	873	+	100	100	card	carbapenem;cephalosporin;penam
GCA_002023665.2_ASM202366v2	GOB-20	OBHJOPBO_01453	1	873	+	100	100	card	carbapenem;cephalosporin;penam
GCA_000240095.3_ASM24009v3	GOB-20	LBDGIFND_01488	1	873	+	100	100	card	carbapenem;cephalosporin;penam
GCA_002310515.1_ASM231051v1	GOB-20	LJCONHHF_01488	1	873	+	100	100	card	carbapenem;cephalosporin;penam
GCA_014702245.1_ASM1470224v1	GOB-20	EGNAKJNE_00992	1	873	+	100	100	card	carbapenem;cephalosporin;penam
GCA_001051975.1_ASM105197v1	GOB-20	FHNPHIEN_02904	1	873	+	100	100	card	carbapenem;cephalosporin;penam
GCA_900092065.1_ASM90009206v1	GOB-20	DEHEFAHO_00789	1	873	+	100	100	card	carbapenem;cephalosporin;penam
GCA_001618505.2_ASM161850v2	GOB-20	GHIPJBJG_01847	1	873	+	100	100	card	carbapenem;cephalosporin;penam
GCA_015704915.1_ASM1570491v1	GOB-21	NNABLCAP_02262	1	873	+	100	100	card	carbapenem;cephalosporin;penam
GCA_001703835.1_ASM170383v1	GOB-21	GIFLABHN_00433	1	873	+	100	100	card	carbapenem;cephalosporin;penam
GCA_900156945.1_Elizabethkingia_anophelis_CIP108654	GOB-21	IINGIPCL_01900	1	873	+	100	100	card	carbapenem;cephalosporin;penam
GCA_015209665.1_ASM1520966v1	GOB-21	IPPNOCDH_00060	1	873	+	100	100	card	carbapenem;cephalosporin;penam
GCA_000495935.2_ASM49593v2	GOB-21	HPIEHNEM_03101	1	873	+	100	100	card	carbapenem;cephalosporin;penam
GCA_009810215.1_ASM981021v1	GOB-21	FIHBCLJC_00915	1	873	+	100	100	card	carbapenem;cephalosporin;penam
GCA_002951395.1_ASM295139v1	GOB-21	KBIIIOBH_01785	1	873	+	100	100	card	carbapenem;cephalosporin;penam
GCA_009764235.1_ASM976423v1	GOB-21	DIGHLPAA_00675	1	873	+	100	100	card	carbapenem;cephalosporin;penam
GCA_000689515.1_E27107v1_PRJEB5243	GOB-21	HNLAMJLP_00042	1	873	+	100	100	card	carbapenem;cephalosporin;penam
GCA_000495995.1_NUH1	GOB-21	OOGBBPEC_02871	1	873	+	100	100	card	carbapenem;cephalosporin;penam
GCA_000689455.1_E18064v1_PRJEB5242	GOB-21	HGAENDGD_02745	1	873	+	100	100	card	carbapenem;cephalosporin;penam
GCA_015209675.1_ASM1520967v1	GOB-21	NOEMDNEG_00060	1	873	+	100	100	card	carbapenem;cephalosporin;penam
GCA_002887275.1_ASM288727v1	GOB-22	AAAFDGHE_01507	1	873	+	100	100	card	carbapenem;cephalosporin;penam
GCA_900092105.1_ASM90009210v1	GOB-22	GONNPFNP_01196	1	873	+	100	100	card	carbapenem;cephalosporin;penam
GCA_000367325.1_ASM36732v1	GOB-22	OLKIGDAF_02089	1	873	+	100	100	card	carbapenem;cephalosporin;penam
GCA_011612125.1_ASM1161212v1	GOB-22	LEABNHMH_00906	1	873	+	100	100	card	carbapenem;cephalosporin;penam
GCA_002023585.1_ASM202358v1	GOB-22	OPKKCNEP_02794	1	873	+	100	100	card	carbapenem;cephalosporin;penam
GCA_900475375.1_42685_B01	GOB-22	MCNEKKPI_00906	1	873	+	100	100	card	carbapenem;cephalosporin;penam
GCA_002022105.1_ASM202210v1	GOB-22	PPHGLCOO_01508	1	873	+	100	100	card	carbapenem;cephalosporin;penam
GCA_002843925.1_ASM284392v1	GOB-24	HKKNDONK_02813	1	873	+	100	100	card	carbapenem;cephalosporin;penam
GCA_002023515.1_ASM202351v1	GOB-25	NGDNHGDO_02678	1	879	+	99	99	card	carbapenem;cephalosporin;penam
GCA_900157015.1_ASM90015701v1	GOB-25	NABABHHC_03977	1	885	+	100	100	card	carbapenem;cephalosporin;penam
GCA_001521745.1_ASM152174v1	GOB-25	HMNBKDNO_02456	1	885	+	100	100	card	carbapenem;cephalosporin;penam
GCA_900447195.1_56279_E01	GOB-25	IGHBLAGC_03602	1	885	+	100	100	card	carbapenem;cephalosporin;penam
GCA_002002525.1_ASM200252v1	GOB-27	IKJAHGEC_02972	1	873	+	100	100	card	carbapenem;cephalosporin;penam
GCA_002294465.1_ASM229446v1	GOB-27	GKMEEHEC_00249	1	873	+	100	100	card	carbapenem;cephalosporin;penam
GCA_014219345.1_ASM1421934v1	GOB-27	CNDAIFLI_00733	1	873	+	100	100	card	carbapenem;cephalosporin;penam
GCA_015704955.1_ASM1570495v1	GOB-27	MDIDMDLJ_02099	1	873	+	100	100	card	carbapenem;cephalosporin;penam
GCA_900156975.1_ASM90015697v1	GOB-27	MJBLODBF_02993	1	873	+	100	100	card	carbapenem;cephalosporin;penam
GCA_900156965.1_ASM90015696v1	GOB-27	JGPOPPDE_00389	1	873	+	100	100	card	carbapenem;cephalosporin;penam
GCA_003298875.1_ASM329887v1	GOB-29	EEHIDEIG_02353	1	873	+	100	100	card	carbapenem;cephalosporin;penam
GCA_000769445.1_ASM76944v1	GOB-29	FAHJLDBP_03460	1	873	+	100	100	card	carbapenem;cephalosporin;penam
GCA_016838625.1_ASM1683862v1	GOB-30	GFDIKADP_03305	1	873	+	100	100	card	carbapenem;cephalosporin;penam
GCA_002557775.1_ASM255777v1	GOB-31	PEINKEOP_02150	1	873	+	100	100	card	carbapenem;cephalosporin;penam
GCA_900092045.1_ASM90009204v1	GOB-32	MABLKIDH_03338	1	879	+	100	100	card	carbapenem;cephalosporin;penam
GCA_001675285.1_ASM167528v1	GOB-32	IEDGOHGN_01924	1	879	+	100	100	card	carbapenem;cephalosporin;penam
GCA_008124555.1_ASM812455v1	GOB-32	APNFPODL_03212	1	879	+	100	100	card	carbapenem;cephalosporin;penam
GCA_002023385.1_ASM202338v1	GOB-33	KICIGEDN_03120	1	873	+	100	100	card	carbapenem;cephalosporin;penam
GCA_002023365.1_ASM202336v1	GOB-35	ONNBKKHP_02889	1	873	+	100	100	card	carbapenem;cephalosporin;penam
GCA_002023405.1_ASM202340v1	GOB-36	IPHIGOKK_03528	1	873	+	100	100	card	carbapenem;cephalosporin;penam
GCA_002023715.1_ASM202371v1	GOB-37	JOLPBCOE_01055	1	873	+	100	98	card	carbapenem;cephalosporin;penam
GCA_001521765.1_ASM152176v1	GOB-37	FDFAFLHJ_00839	1	873	+	100	100	card	carbapenem;cephalosporin;penam
GCA_014219815.1_ASM1421981v1	GOB-38	MBCPBBKM_03399	1	873	+	100	99	card	carbapenem;cephalosporin;penam
GCA_001482795.1_ASM148279v1	GOB-38	LPJFAONN_03412	1	873	+	100	100	card	carbapenem;cephalosporin;penam
GCA_000447375.1_C874_spades	GOB-39	IOEHEJJL_02615	1	873	+	100	100	card	carbapenem;cephalosporin;penam
GCA_000735205.1_ASM73520v1	GOB-40	NNPDEFFC_00316	1	873	+	100	100	card	carbapenem;cephalosporin;penam
GCA_003971175.1_ASM397117v1	GOB-41	CIBBEFGG_01131	1	873	+	100	100	card	carbapenem;cephalosporin;penam
GCA_002022085.1_ASM202208v1	GOB-41	NKGCDPEM_00709	1	873	+	100	100	card	carbapenem;cephalosporin;penam
GCA_001011675.1_ASM101167v1	GOB-42	MNBKGLPL_02550	1	873	+	100	100	card	carbapenem;cephalosporin;penam
GCA_002022045.1_ASM202204v1	GOB-43	CNGJMBIB_02197	1	873	+	100	100	card	carbapenem;cephalosporin;penam
GCA_900092085.1_ASM90009208v1	GOB-43	FIKAJBBF_03568	1	873	+	100	100	card	carbapenem;cephalosporin;penam
GCA_002024825.1_ASM202482v1	GOB-48	IIHIIAAJ_00015	1	873	+	100	99	card	carbapenem;cephalosporin;penam
GCA_003006795.1_ASM300679v1	GOB-48	JPHEGMLF_05866	29	612	+	67	99	card	carbapenem;cephalosporin;penam
GCA_002022065.1_ASM202206v1	GOB-48	JLPGLKPF_00583	1	873	+	100	99	card	carbapenem;cephalosporin;penam
GCA_009870135.1_ASM987013v1	GOB-48	GBOEMLOI_02798	1	873	+	100	99	card	carbapenem;cephalosporin;penam
GCA_003293825.1_ASM329382v1	GOB-48	CLANIAOJ_02783	1	873	+	100	100	card	carbapenem;cephalosporin;penam
GCA_008244555.1_ASM824455v1	GOB-48	GGBBNKPC_02377	1	873	+	100	99	card	carbapenem;cephalosporin;penam
GCA_900447345.1_58833_E01	GOB-48	IMIPPONA_01687	1	873	+	100	99	card	carbapenem;cephalosporin;penam
GCA_003293835.1_ASM329383v1	GOB-48	LDKDGILA_03474	1	873	+	100	100	card	carbapenem;cephalosporin;penam
GCA_000955665.1_ASM95566v1	GOB-49	JDNHAMMF_03457	1	873	+	100	100	card	carbapenem;cephalosporin;penam
GCA_002022025.1_ASM202202v1	GOB-50	AJBJEIBD_02527	1	873	+	100	99	card	carbapenem;cephalosporin;penam
GCA_900156995.1_ASM90015699v1	GOB-50	AOALMJJP_00471	1	873	+	100	99	card	carbapenem;cephalosporin;penam
GCA_000982575.1_PW2806	GOB-50	DIGBNFFA_00996	1	873	+	100	99	card	carbapenem;cephalosporin;penam
GCA_900156985.1_ASM90015698v1	GOB-50	DPDBHMDP_02217	1	873	+	100	99	card	carbapenem;cephalosporin;penam
GCA_002022125.1_ASM202212v1	GOB-51	ILPOKNAB_01077	1	873	+	100	100	card	carbapenem;cephalosporin;penam
GCA_002022025.1_ASM202202v1	groEL	AJBJEIBD_01117	1	1626	+	99	67	vfdb
GCA_015704915.1_ASM1570491v1	groEL	NNABLCAP_00834	1	1626	+	99	67	vfdb
GCA_009697265.1_ASM969726v1	groEL	LFMEBHAF_02396	1	1626	+	99	67	vfdb
GCA_002023665.2_ASM202366v2	groEL	OBHJOPBO_02836	1	1626	+	99	67	vfdb
GCA_002023385.1_ASM202338v1	groEL	KICIGEDN_00743	1	1626	+	98	67	vfdb
GCA_002887275.1_ASM288727v1	groEL	AAAFDGHE_00175	1	1626	+	98	68	vfdb
GCA_001703835.1_ASM170383v1	groEL	GIFLABHN_02718	1	1626	+	99	67	vfdb
GCA_000735205.1_ASM73520v1	groEL	NNPDEFFC_02940	1	1626	+	99	67	vfdb
GCA_014219815.1_ASM1421981v1	groEL	MBCPBBKM_01895	1	1626	+	99	67	vfdb
GCA_900156945.1_Elizabethkingia_anophelis_CIP108654	groEL	IINGIPCL_00936	1	1626	+	99	67	vfdb
GCA_015209665.1_ASM1520966v1	groEL	IPPNOCDH_00859	1	1626	+	99	67	vfdb
GCA_002002525.1_ASM200252v1	groEL	IKJAHGEC_00302	1	1626	+	98	68	vfdb
GCA_000495935.2_ASM49593v2	groEL	HPIEHNEM_00553	1	1626	+	99	67	vfdb
GCA_002843925.1_ASM284392v1	groEL	HKKNDONK_00398	1	1626	+	99	67	vfdb
GCA_009810215.1_ASM981021v1	groEL	FIHBCLJC_02475	1	1626	+	99	67	vfdb
GCA_001011675.1_ASM101167v1	groEL	MNBKGLPL_00280	1	1626	+	99	67	vfdb
GCA_001482795.1_ASM148279v1	groEL	LPJFAONN_00130	1	1626	+	99	67	vfdb
GCA_002022045.1_ASM202204v1	groEL	CNGJMBIB_00847	1	1626	+	98	67	vfdb
GCA_002951395.1_ASM295139v1	groEL	KBIIIOBH_00427	1	1626	+	99	67	vfdb
GCA_000401415.1_ASM40141v1	groEL	HBBAEBHL_02712	1	1626	+	98	68	vfdb
GCA_002023715.1_ASM202371v1	groEL	JOLPBCOE_01333	1	1626	+	98	67	vfdb
GCA_900092105.1_ASM90009210v1	groEL	GONNPFNP_03024	1	1626	+	98	68	vfdb
GCA_002024825.1_ASM202482v1	groEL	IIHIIAAJ_01387	1	1626	+	99	67	vfdb
GCA_009764235.1_ASM976423v1	groEL	DIGHLPAA_02834	1	1626	+	99	67	vfdb
GCA_900156995.1_ASM90015699v1	groEL	AOALMJJP_01000	1	1626	+	98	68	vfdb
GCA_000240095.3_ASM24009v3	groEL	LBDGIFND_02868	1	1626	+	99	67	vfdb
GCA_000689515.1_E27107v1_PRJEB5243	groEL	HNLAMJLP_01026	1	1626	+	99	67	vfdb
GCA_002294465.1_ASM229446v1	groEL	GKMEEHEC_00550	1	1626	+	98	68	vfdb
GCA_002310515.1_ASM231051v1	groEL	LJCONHHF_02868	1	1626	+	99	67	vfdb
GCA_001521765.1_ASM152176v1	groEL	FDFAFLHJ_01823	1	1626	+	99	68	vfdb
GCA_000495995.1_NUH1	groEL	OOGBBPEC_00315	1	1626	+	99	67	vfdb
GCA_002022065.1_ASM202206v1	groEL	JLPGLKPF_02032	1	1626	+	99	67	vfdb
GCA_014219345.1_ASM1421934v1	groEL	CNDAIFLI_02444	1	1626	+	98	68	vfdb
GCA_003971175.1_ASM397117v1	groEL	CIBBEFGG_02549	1	1626	+	99	67	vfdb
GCA_000689455.1_E18064v1_PRJEB5242	groEL	HGAENDGD_02083	1	1626	+	99	67	vfdb
GCA_015209675.1_ASM1520967v1	groEL	NOEMDNEG_03117	1	1626	+	99	67	vfdb
GCA_000367325.1_ASM36732v1	groEL	OLKIGDAF_00807	1	1626	+	98	68	vfdb
GCA_011612125.1_ASM1161212v1	groEL	LEABNHMH_02238	1	1626	+	98	68	vfdb
GCA_009870135.1_ASM987013v1	groEL	GBOEMLOI_00290	1	1626	+	99	67	vfdb
GCA_016838625.1_ASM1683862v1	groEL	GFDIKADP_01935	1	1626	+	99	67	vfdb
GCA_014702245.1_ASM1470224v1	groEL	EGNAKJNE_02399	1	1626	+	99	67	vfdb
GCA_002022085.1_ASM202208v1	groEL	NKGCDPEM_02083	1	1626	+	99	67	vfdb
GCA_003293825.1_ASM329382v1	groEL	CLANIAOJ_01722	1	1626	+	99	67	vfdb
GCA_001051975.1_ASM105197v1	groEL	FHNPHIEN_01741	1	1626	+	99	67	vfdb
GCA_900092065.1_ASM90009206v1	groEL	DEHEFAHO_01224	1	1626	+	99	67	vfdb
GCA_008244555.1_ASM824455v1	groEL	GGBBNKPC_00245	1	1626	+	99	67	vfdb
GCA_002023585.1_ASM202358v1	groEL	OPKKCNEP_01768	1	1626	+	98	68	vfdb
GCA_900475375.1_42685_B01	groEL	MCNEKKPI_02237	1	1626	+	98	68	vfdb
GCA_015704955.1_ASM1570495v1	groEL	MDIDMDLJ_00552	1	1626	+	98	68	vfdb
GCA_900156975.1_ASM90015697v1	groEL	MJBLODBF_00555	1	1626	+	98	68	vfdb
GCA_009764275.1_ASM976427v1	groEL	DNBCJIKF_01252	1	1626	+	98	68	vfdb
GCA_900447345.1_58833_E01	groEL	IMIPPONA_03311	1	1626	+	99	67	vfdb
GCA_001618505.2_ASM161850v2	groEL	GHIPJBJG_03200	1	1626	+	98	67	vfdb
GCA_002022105.1_ASM202210v1	groEL	PPHGLCOO_00175	1	1626	+	98	68	vfdb
GCA_002023365.1_ASM202336v1	groEL	ONNBKKHP_01050	1	1626	+	98	68	vfdb
GCA_003293835.1_ASM329383v1	groEL	LDKDGILA_02936	1	1626	+	98	68	vfdb
GCA_900156965.1_ASM90015696v1	groEL	JGPOPPDE_01484	1	1626	+	98	68	vfdb
GCA_000982575.1_PW2806	groEL	DIGBNFFA_01879	1	1626	+	98	67	vfdb
GCA_900156985.1_ASM90015698v1	groEL	DPDBHMDP_01891	1	1626	+	99	67	vfdb
GCA_900143665.1_Elizabethkingia_filter500.fasta	groEL	CFHFBGHB_03170	1	1626	+	98	68	vfdb
GCA_900092085.1_ASM90009208v1	groEL	FIKAJBBF_00642	1	1626	+	98	67	vfdb
GCA_002023515.1_ASM202351v1	htpB	NGDNHGDO_01709	52	1584	+	92	67	vfdb
GCA_000447375.1_C874_spades	htpB	IOEHEJJL_02673	52	1584	+	92	67	vfdb
GCA_009938095.1_ASM993809v1	htpB	CNJPJFLB_02502	52	1583	+	92	67	vfdb
GCA_000955665.1_ASM95566v1	htpB	JDNHAMMF_02062	52	1584	+	92	67	vfdb
GCA_900157035.1_ASM90015703v1	htpB	BNLDLFLC_02931	52	1583	+	92	67	vfdb
GCA_003298875.1_ASM329887v1	htpB	EEHIDEIG_02891	52	1584	+	92	67	vfdb
GCA_021431905.1_ASM2143190v1	htpB	CCMBABFH_02461	52	1583	+	92	67	vfdb
GCA_900157015.1_ASM90015701v1	htpB	NABABHHC_03607	52	1584	+	92	67	vfdb
GCA_900092045.1_ASM90009204v1	htpB	MABLKIDH_03704	52	1584	+	92	67	vfdb
GCA_003014895.1_ASM301489v1	htpB	HKBNIMKO_02548	52	1583	+	92	67	vfdb
GCA_001521745.1_ASM152174v1	htpB	HMNBKDNO_00290	52	1584	+	92	67	vfdb
GCA_001675285.1_ASM167528v1	htpB	IEDGOHGN_00866	52	1584	+	92	67	vfdb
GCA_002557775.1_ASM255777v1	htpB	PEINKEOP_03564	52	1557	+	90	67	vfdb
GCA_002023405.1_ASM202340v1	htpB	IPHIGOKK_02647	52	1584	+	92	67	vfdb
GCA_001483145.1_ASM148314v1	htpB	BFFJECJP_03236	85	1617	+	92	67	vfdb
GCA_900447195.1_56279_E01	htpB	IGHBLAGC_01739	52	1584	+	92	67	vfdb
GCA_002022125.1_ASM202212v1	htpB	ILPOKNAB_02414	52	1584	+	92	67	vfdb
GCA_000769445.1_ASM76944v1	htpB	FAHJLDBP_04206	52	1584	+	92	67	vfdb
GCA_008124555.1_ASM812455v1	htpB	APNFPODL_01209	52	1584	+	92	67	vfdb
GCA_011601185.1_ASM1160118v1	htpB	OPDODBMN_01577	52	1583	+	92	67	vfdb
GCA_005844065.1_ASM584406v1	htpB	LAPMDLDI_03585	52	1583	+	92	67	vfdb
GCA_002022025.1_ASM202202v1	katA	AJBJEIBD_00040	152	1736	+	70	66	vfdb
GCA_002023515.1_ASM202351v1	katA	NGDNHGDO_00611	152	1736	+	70	66	vfdb
GCA_000447375.1_C874_spades	katA	IOEHEJJL_00767	152	1736	+	70	66	vfdb
GCA_015704915.1_ASM1570491v1	katA	NNABLCAP_03470	152	1736	+	70	66	vfdb
GCA_009938095.1_ASM993809v1	katA	CNJPJFLB_03612	152	1736	+	70	66	vfdb
GCA_009697265.1_ASM969726v1	katA	LFMEBHAF_03559	152	1736	+	70	66	vfdb
GCA_002023665.2_ASM202366v2	katA	OBHJOPBO_00147	152	1736	+	70	66	vfdb
GCA_000955665.1_ASM95566v1	katA	JDNHAMMF_00844	152	1736	+	70	66	vfdb
GCA_002023385.1_ASM202338v1	katA	KICIGEDN_01534	161	1032	+	57	64	vfdb
GCA_002023385.1_ASM202338v1	katA	KICIGEDN_03547	152	2201	+	90	65	vfdb
GCA_002887275.1_ASM288727v1	katA	AAAFDGHE_02680	152	2185	+	89	65	vfdb
GCA_001703835.1_ASM170383v1	katA	GIFLABHN_01684	152	1736	+	70	66	vfdb
GCA_000735205.1_ASM73520v1	katA	NNPDEFFC_02868	152	1736	+	70	66	vfdb
GCA_003298875.1_ASM329887v1	katA	EEHIDEIG_00898	152	1736	+	70	66	vfdb
GCA_014219815.1_ASM1421981v1	katA	MBCPBBKM_00943	152	1736	+	70	66	vfdb
GCA_900156945.1_Elizabethkingia_anophelis_CIP108654	katA	IINGIPCL_01447	152	1736	+	70	66	vfdb
GCA_015209665.1_ASM1520966v1	katA	IPPNOCDH_02005	152	1736	+	70	66	vfdb
GCA_021431905.1_ASM2143190v1	katA	CCMBABFH_03629	152	1736	+	70	66	vfdb
GCA_900157015.1_ASM90015701v1	katA	NABABHHC_02398	152	1736	+	70	66	vfdb
GCA_000495935.2_ASM49593v2	katA	HPIEHNEM_01905	152	1736	+	70	66	vfdb
GCA_002843925.1_ASM284392v1	katA	HKKNDONK_01459	152	1736	+	70	66	vfdb
GCA_009810215.1_ASM981021v1	katA	FIHBCLJC_03702	152	1736	+	70	66	vfdb
GCA_001011675.1_ASM101167v1	katA	MNBKGLPL_01289	152	1736	+	70	66	vfdb
GCA_001482795.1_ASM148279v1	katA	LPJFAONN_01543	152	1736	+	70	66	vfdb
GCA_002022045.1_ASM202204v1	katA	CNGJMBIB_03558	152	1737	+	70	66	vfdb
GCA_002951395.1_ASM295139v1	katA	KBIIIOBH_02988	152	1736	+	70	66	vfdb
GCA_900092045.1_ASM90009204v1	katA	MABLKIDH_02934	152	1736	+	70	66	vfdb
GCA_000401415.1_ASM40141v1	katA	HBBAEBHL_02225	152	2185	+	89	65	vfdb
GCA_003014895.1_ASM301489v1	katA	HKBNIMKO_01740	152	1736	+	70	66	vfdb
GCA_002023715.1_ASM202371v1	katA	JOLPBCOE_02486	161	1032	+	57	64	vfdb
GCA_002023715.1_ASM202371v1	katA	JOLPBCOE_03702	152	2201	+	90	65	vfdb
GCA_001521745.1_ASM152174v1	katA	HMNBKDNO_01392	152	1736	+	70	66	vfdb
GCA_900092105.1_ASM90009210v1	katA	GONNPFNP_00593	152	2185	+	89	65	vfdb
GCA_001675285.1_ASM167528v1	katA	IEDGOHGN_01384	152	1736	+	70	66	vfdb
GCA_002024825.1_ASM202482v1	katA	IIHIIAAJ_02377	152	1736	+	70	66	vfdb
GCA_009764235.1_ASM976423v1	katA	DIGHLPAA_01722	152	1736	+	70	66	vfdb
GCA_900156995.1_ASM90015699v1	katA	AOALMJJP_00780	152	1736	+	70	66	vfdb
GCA_000240095.3_ASM24009v3	katA	LBDGIFND_00147	152	1736	+	70	66	vfdb
GCA_000689515.1_E27107v1_PRJEB5243	katA	HNLAMJLP_03310	152	1736	+	70	66	vfdb
GCA_003006795.1_ASM300679v1	katA	JPHEGMLF_04579	1	755	+	33	68	vfdb
GCA_002310515.1_ASM231051v1	katA	LJCONHHF_00147	152	1736	+	70	66	vfdb
GCA_001521765.1_ASM152176v1	katA	FDFAFLHJ_00935	152	2201	+	90	65	vfdb
GCA_000495995.1_NUH1	katA	OOGBBPEC_03380	152	1736	+	70	66	vfdb
GCA_002022065.1_ASM202206v1	katA	JLPGLKPF_03038	152	1736	+	70	66	vfdb
GCA_002557775.1_ASM255777v1	katA	PEINKEOP_00753	152	1736	+	70	66	vfdb
GCA_003971175.1_ASM397117v1	katA	CIBBEFGG_03671	152	1736	+	70	66	vfdb
GCA_000689455.1_E18064v1_PRJEB5242	katA	HGAENDGD_03206	152	1736	+	70	66	vfdb
GCA_002023405.1_ASM202340v1	katA	IPHIGOKK_01752	152	2201	+	90	65	vfdb
GCA_015209675.1_ASM1520967v1	katA	NOEMDNEG_00735	152	1736	+	70	66	vfdb
GCA_000367325.1_ASM36732v1	katA	OLKIGDAF_00627	152	2185	+	89	65	vfdb
GCA_011612125.1_ASM1161212v1	katA	LEABNHMH_03247	152	2185	+	89	65	vfdb
GCA_001483145.1_ASM148314v1	katA	BFFJECJP_00554	152	1736	+	70	66	vfdb
GCA_009870135.1_ASM987013v1	katA	GBOEMLOI_03030	152	1736	+	70	66	vfdb
GCA_016838625.1_ASM1683862v1	katA	GFDIKADP_00895	152	1736	+	70	66	vfdb
GCA_014702245.1_ASM1470224v1	katA	EGNAKJNE_03562	152	1736	+	70	66	vfdb
GCA_002022085.1_ASM202208v1	katA	NKGCDPEM_03241	152	1736	+	70	66	vfdb
GCA_003293825.1_ASM329382v1	katA	CLANIAOJ_00666	152	1736	+	70	66	vfdb
GCA_001051975.1_ASM105197v1	katA	FHNPHIEN_03318	152	1736	+	70	66	vfdb
GCA_900092065.1_ASM90009206v1	katA	DEHEFAHO_00135	152	1736	+	70	66	vfdb
GCA_008244555.1_ASM824455v1	katA	GGBBNKPC_02629	152	1736	+	70	66	vfdb
GCA_002023585.1_ASM202358v1	katA	OPKKCNEP_00867	152	2185	+	89	65	vfdb
GCA_900475375.1_42685_B01	katA	MCNEKKPI_03246	152	2185	+	89	65	vfdb
GCA_900447345.1_58833_E01	katA	IMIPPONA_03016	152	1736	+	70	66	vfdb
GCA_001618505.2_ASM161850v2	katA	GHIPJBJG_00672	152	1736	+	70	66	vfdb
GCA_002022105.1_ASM202210v1	katA	PPHGLCOO_02680	152	2185	+	89	65	vfdb
GCA_002023365.1_ASM202336v1	katA	ONNBKKHP_00323	152	2201	+	90	65	vfdb
GCA_002023365.1_ASM202336v1	katA	ONNBKKHP_03148	163	1032	+	56	64	vfdb
GCA_003293835.1_ASM329383v1	katA	LDKDGILA_00581	152	1736	+	70	66	vfdb
GCA_900447195.1_56279_E01	katA	IGHBLAGC_00459	152	1736	+	70	66	vfdb
GCA_000982575.1_PW2806	katA	DIGBNFFA_00748	152	1736	+	70	66	vfdb
GCA_002022125.1_ASM202212v1	katA	ILPOKNAB_03583	152	1736	+	70	66	vfdb
GCA_000769445.1_ASM76944v1	katA	FAHJLDBP_00979	152	1736	+	70	66	vfdb
GCA_008124555.1_ASM812455v1	katA	APNFPODL_00051	152	1736	+	70	66	vfdb
GCA_011601185.1_ASM1160118v1	katA	OPDODBMN_00021	152	1736	+	70	66	vfdb
GCA_900156985.1_ASM90015698v1	katA	DPDBHMDP_02741	152	1736	+	70	66	vfdb
GCA_900092085.1_ASM90009208v1	katA	FIKAJBBF_01273	152	1737	+	70	66	vfdb
GCA_005844065.1_ASM584406v1	katA	LAPMDLDI_00869	152	1736	+	70	66	vfdb
GCA_002002525.1_ASM200252v1	katB	IKJAHGEC_01009	147	813	+	31	68	vfdb
GCA_002294465.1_ASM229446v1	katB	GKMEEHEC_00875	147	813	+	31	68	vfdb
GCA_014219345.1_ASM1421934v1	katB	CNDAIFLI_01960	147	813	+	31	68	vfdb
GCA_015704955.1_ASM1570495v1	katB	MDIDMDLJ_03482	147	813	+	31	68	vfdb
GCA_900156975.1_ASM90015697v1	katB	MJBLODBF_02518	147	813	+	31	68	vfdb
GCA_009764275.1_ASM976427v1	katB	DNBCJIKF_00411	147	813	+	31	68	vfdb
GCA_900156965.1_ASM90015696v1	katB	JGPOPPDE_02252	147	813	+	31	68	vfdb
GCA_900143665.1_Elizabethkingia_filter500.fasta	katB	CFHFBGHB_02296	147	813	+	31	68	vfdb
GCA_001703835.1_ASM170383v1	LnuH	GIFLABHN_03586	1	783	+	100	99	card	lincosamide
GCA_002002525.1_ASM200252v1	LnuH	IKJAHGEC_03606	1	771	+	98	92	card	lincosamide
GCA_001482795.1_ASM148279v1	LnuH	LPJFAONN_02808	1	771	+	98	92	card	lincosamide
GCA_000689515.1_E27107v1_PRJEB5243	LnuH	HNLAMJLP_02763	1	783	+	100	97	card	lincosamide
GCA_000689455.1_E18064v1_PRJEB5242	LnuH	HGAENDGD_01730	1	783	+	100	97	card	lincosamide
GCA_014219815.1_ASM1421981v1	mef(C)	MBCPBBKM_03169	1	1224	+	100	100	card	macrolide;tetracycline
GCA_014219815.1_ASM1421981v1	mphG	MBCPBBKM_03170	1	885	+	100	100	card	macrolide
GCA_015704915.1_ASM1570491v1	TEM-116	NNABLCAP_01677	150	746	+	75	69	card	carbapenem
GCA_015209665.1_ASM1520966v1	MYO-1	IPPNOCDH_02385	100	743	+	78	67	card	carbapenem
GCA_009810215.1_ASM981021v1	MYO-1	FIHBCLJC_01585	100	743	+	78	67	card	carbapenem
GCA_000689515.1_E27107v1_PRJEB5243	MYO-1	HNLAMJLP_01796	317	750	+	53	68	card	carbapenem
GCA_000689515.1_E27107v1_PRJEB5243	MYO-1	HNLAMJLP_02758	94	750	+	81	67	card	carbapenem
GCA_000689455.1_E18064v1_PRJEB5242	MYO-1	HGAENDGD_01725	317	750	+	53	68	card	carbapenem
GCA_000689455.1_E18064v1_PRJEB5242	MYO-1	HGAENDGD_02489	94	750	+	81	67	card	carbapenem
GCA_015209675.1_ASM1520967v1	MYO-1	NOEMDNEG_02925	100	743	+	78	67	card	carbapenem
GCA_015704915.1_ASM1570491v1	OXA-347	NNABLCAP_01669	1	825	+	100	100	card	carbapenem;cephalosporin;penam
GCA_009810215.1_ASM981021v1	OXA-347	FIHBCLJC_01588	1	825	+	100	100	card	carbapenem;cephalosporin;penam
GCA_000955665.1_ASM95566v1	Pseudomonas_aeruginosa_catB6	JDNHAMMF_02854	2	494	+	78	71	card	phenicol
GCA_003298875.1_ASM329887v1	Pseudomonas_aeruginosa_catB6	EEHIDEIG_03489	2	494	+	78	71	card	phenicol
GCA_002022045.1_ASM202204v1	Pseudomonas_aeruginosa_catB6	CNGJMBIB_01576	2	543	+	86	69	card	phenicol
GCA_002557775.1_ASM255777v1	Pseudomonas_aeruginosa_catB6	PEINKEOP_02811	2	494	+	78	71	card	phenicol
GCA_002022085.1_ASM202208v1	Pseudomonas_aeruginosa_catB6	NKGCDPEM_01329	2	543	+	86	69	card	phenicol
GCA_900092085.1_ASM90009208v1	Pseudomonas_aeruginosa_catB6	FIKAJBBF_02917	2	543	+	86	69	card	phenicol
GCA_002022025.1_ASM202202v1	RanA	AJBJEIBD_01771	1	774	+	100	72	card	aminoglycoside;macrolide
GCA_002023515.1_ASM202351v1	RanA	NGDNHGDO_03361	1	774	+	100	71	card	aminoglycoside;macrolide
GCA_000447375.1_C874_spades	RanA	IOEHEJJL_01535	1	774	+	100	73	card	aminoglycoside;macrolide
GCA_015704915.1_ASM1570491v1	RanA	NNABLCAP_01507	1	774	+	100	73	card	aminoglycoside;macrolide
GCA_009938095.1_ASM993809v1	RanA	CNJPJFLB_01819	1	774	+	100	71	card	aminoglycoside;macrolide
GCA_009697265.1_ASM969726v1	RanA	LFMEBHAF_01752	1	774	+	100	73	card	aminoglycoside;macrolide
GCA_002023665.2_ASM202366v2	RanA	OBHJOPBO_02147	1	774	+	100	73	card	aminoglycoside;macrolide
GCA_000955665.1_ASM95566v1	RanA	JDNHAMMF_02797	1	774	+	100	72	card	aminoglycoside;macrolide
GCA_002023385.1_ASM202338v1	RanA	KICIGEDN_01597	1	774	+	100	73	card	aminoglycoside;macrolide
GCA_002887275.1_ASM288727v1	RanA	AAAFDGHE_00866	1	766	+	98	72	card	aminoglycoside;macrolide
GCA_900157035.1_ASM90015703v1	RanA	BNLDLFLC_01411	1	774	+	100	71	card	aminoglycoside;macrolide
GCA_001703835.1_ASM170383v1	RanA	GIFLABHN_03423	1	774	+	100	73	card	aminoglycoside;macrolide
GCA_000735205.1_ASM73520v1	RanA	NNPDEFFC_00783	1	774	+	99	73	card	aminoglycoside;macrolide
GCA_003298875.1_ASM329887v1	RanA	EEHIDEIG_03547	1	774	+	100	72	card	aminoglycoside;macrolide
GCA_014219815.1_ASM1421981v1	RanA	MBCPBBKM_02250	1	774	+	100	73	card	aminoglycoside;macrolide
GCA_900156945.1_Elizabethkingia_anophelis_CIP108654	RanA	IINGIPCL_01319	1	774	+	100	73	card	aminoglycoside;macrolide
GCA_015209665.1_ASM1520966v1	RanA	IPPNOCDH_02677	1	774	+	100	73	card	aminoglycoside;macrolide
GCA_002002525.1_ASM200252v1	RanA	IKJAHGEC_02022	1	766	+	98	72	card	aminoglycoside;macrolide
GCA_021431905.1_ASM2143190v1	RanA	CCMBABFH_01779	1	774	+	100	71	card	aminoglycoside;macrolide
GCA_900157015.1_ASM90015701v1	RanA	NABABHHC_01101	1	774	+	100	71	card	aminoglycoside;macrolide
GCA_000495935.2_ASM49593v2	RanA	HPIEHNEM_03906	1	774	+	100	73	card	aminoglycoside;macrolide
GCA_002843925.1_ASM284392v1	RanA	HKKNDONK_03515	1	774	+	99	73	card	aminoglycoside;macrolide
GCA_009810215.1_ASM981021v1	RanA	FIHBCLJC_01746	1	774	+	100	73	card	aminoglycoside;macrolide
GCA_001011675.1_ASM101167v1	RanA	MNBKGLPL_03221	1	774	+	100	73	card	aminoglycoside;macrolide
GCA_001482795.1_ASM148279v1	RanA	LPJFAONN_00954	1	774	+	100	73	card	aminoglycoside;macrolide
GCA_002022045.1_ASM202204v1	RanA	CNGJMBIB_01521	1	774	+	99	73	card	aminoglycoside;macrolide
GCA_002951395.1_ASM295139v1	RanA	KBIIIOBH_01092	1	774	+	100	73	card	aminoglycoside;macrolide
GCA_900092045.1_ASM90009204v1	RanA	MABLKIDH_00849	1	774	+	100	72	card	aminoglycoside;macrolide
GCA_000401415.1_ASM40141v1	RanA	HBBAEBHL_00114	1	766	+	98	72	card	aminoglycoside;macrolide
GCA_003014895.1_ASM301489v1	RanA	HKBNIMKO_00274	1	774	+	100	71	card	aminoglycoside;macrolide
GCA_002023715.1_ASM202371v1	RanA	JOLPBCOE_02423	1	774	+	100	73	card	aminoglycoside;macrolide
GCA_001521745.1_ASM152174v1	RanA	HMNBKDNO_03315	1	774	+	100	71	card	aminoglycoside;macrolide
GCA_900092105.1_ASM90009210v1	RanA	GONNPFNP_02213	1	766	+	98	72	card	aminoglycoside;macrolide
GCA_001675285.1_ASM167528v1	RanA	IEDGOHGN_03244	1	774	+	100	72	card	aminoglycoside;macrolide
GCA_002024825.1_ASM202482v1	RanA	IIHIIAAJ_00724	1	774	+	100	73	card	aminoglycoside;macrolide
GCA_009764235.1_ASM976423v1	RanA	DIGHLPAA_02443	1	774	+	100	73	card	aminoglycoside;macrolide
GCA_900156995.1_ASM90015699v1	RanA	AOALMJJP_01895	1	774	+	100	73	card	aminoglycoside;macrolide
GCA_000240095.3_ASM24009v3	RanA	LBDGIFND_02181	1	774	+	100	73	card	aminoglycoside;macrolide
GCA_000689515.1_E27107v1_PRJEB5243	RanA	HNLAMJLP_01638	1	774	+	100	73	card	aminoglycoside;macrolide
GCA_003006795.1_ASM300679v1	RanA	JPHEGMLF_01989	61	835	+	100	73	card	aminoglycoside;macrolide
GCA_002294465.1_ASM229446v1	RanA	GKMEEHEC_03075	1	766	+	98	72	card	aminoglycoside;macrolide
GCA_002310515.1_ASM231051v1	RanA	LJCONHHF_02181	1	774	+	100	73	card	aminoglycoside;macrolide
GCA_001521765.1_ASM152176v1	RanA	FDFAFLHJ_03456	1	774	+	99	71	card	aminoglycoside;macrolide
GCA_000495995.1_NUH1	RanA	OOGBBPEC_01986	1	774	+	100	73	card	aminoglycoside;macrolide
GCA_002022065.1_ASM202206v1	RanA	JLPGLKPF_01354	1	774	+	100	73	card	aminoglycoside;macrolide
GCA_002557775.1_ASM255777v1	RanA	PEINKEOP_02876	1	774	+	100	72	card	aminoglycoside;macrolide
GCA_014219345.1_ASM1421934v1	RanA	CNDAIFLI_02903	1	766	+	98	72	card	aminoglycoside;macrolide
GCA_003971175.1_ASM397117v1	RanA	CIBBEFGG_01805	1	774	+	100	73	card	aminoglycoside;macrolide
GCA_000689455.1_E18064v1_PRJEB5242	RanA	HGAENDGD_01560	1	774	+	100	73	card	aminoglycoside;macrolide
GCA_002023405.1_ASM202340v1	RanA	IPHIGOKK_03315	1	774	+	99	72	card	aminoglycoside;macrolide
GCA_015209675.1_ASM1520967v1	RanA	NOEMDNEG_01053	1	774	+	100	73	card	aminoglycoside;macrolide
GCA_000367325.1_ASM36732v1	RanA	OLKIGDAF_03261	1	766	+	98	72	card	aminoglycoside;macrolide
GCA_011612125.1_ASM1161212v1	RanA	LEABNHMH_01547	1	766	+	98	72	card	aminoglycoside;macrolide
GCA_001483145.1_ASM148314v1	RanA	BFFJECJP_01966	1	774	+	100	71	card	aminoglycoside;macrolide
GCA_009870135.1_ASM987013v1	RanA	GBOEMLOI_00991	1	774	+	100	73	card	aminoglycoside;macrolide
GCA_016838625.1_ASM1683862v1	RanA	GFDIKADP_02614	1	774	+	100	73	card	aminoglycoside;macrolide
GCA_014702245.1_ASM1470224v1	RanA	EGNAKJNE_01754	1	774	+	100	73	card	aminoglycoside;macrolide
GCA_002022085.1_ASM202208v1	RanA	NKGCDPEM_01384	1	774	+	100	73	card	aminoglycoside;macrolide
GCA_003293825.1_ASM329382v1	RanA	CLANIAOJ_03315	1	774	+	100	73	card	aminoglycoside;macrolide
GCA_001051975.1_ASM105197v1	RanA	FHNPHIEN_02138	1	774	+	100	73	card	aminoglycoside;macrolide
GCA_900092065.1_ASM90009206v1	RanA	DEHEFAHO_00609	1	774	+	100	73	card	aminoglycoside;macrolide
GCA_008244555.1_ASM824455v1	RanA	GGBBNKPC_00823	1	774	+	100	73	card	aminoglycoside;macrolide
GCA_002023585.1_ASM202358v1	RanA	OPKKCNEP_00232	1	766	+	98	72	card	aminoglycoside;macrolide
GCA_900475375.1_42685_B01	RanA	MCNEKKPI_01547	1	766	+	98	72	card	aminoglycoside;macrolide
GCA_015704955.1_ASM1570495v1	RanA	MDIDMDLJ_01328	1	766	+	98	72	card	aminoglycoside;macrolide
GCA_900156975.1_ASM90015697v1	RanA	MJBLODBF_03400	1	766	+	98	72	card	aminoglycoside;macrolide
GCA_009764275.1_ASM976427v1	RanA	DNBCJIKF_02479	1	766	+	98	72	card	aminoglycoside;macrolide
GCA_900447345.1_58833_E01	RanA	IMIPPONA_00705	1	774	+	100	73	card	aminoglycoside;macrolide
GCA_001618505.2_ASM161850v2	RanA	GHIPJBJG_02521	1	774	+	100	73	card	aminoglycoside;macrolide
GCA_002022105.1_ASM202210v1	RanA	PPHGLCOO_00866	1	766	+	98	72	card	aminoglycoside;macrolide
GCA_002023365.1_ASM202336v1	RanA	ONNBKKHP_03209	1	774	+	99	71	card	aminoglycoside;macrolide
GCA_003293835.1_ASM329383v1	RanA	LDKDGILA_01797	1	774	+	100	73	card	aminoglycoside;macrolide
GCA_900156965.1_ASM90015696v1	RanA	JGPOPPDE_02557	1	766	+	98	72	card	aminoglycoside;macrolide
GCA_900447195.1_56279_E01	RanA	IGHBLAGC_02406	1	774	+	100	71	card	aminoglycoside;macrolide
GCA_000982575.1_PW2806	RanA	DIGBNFFA_01795	1	774	+	100	72	card	aminoglycoside;macrolide
GCA_002022125.1_ASM202212v1	RanA	ILPOKNAB_01735	1	774	+	99	71	card	aminoglycoside;macrolide
GCA_000769445.1_ASM76944v1	RanA	FAHJLDBP_00237	1	774	+	100	72	card	aminoglycoside;macrolide
GCA_008124555.1_ASM812455v1	RanA	APNFPODL_00597	1	774	+	100	72	card	aminoglycoside;macrolide
GCA_011601185.1_ASM1160118v1	RanA	OPDODBMN_02959	1	774	+	100	71	card	aminoglycoside;macrolide
GCA_900156985.1_ASM90015698v1	RanA	DPDBHMDP_02902	1	774	+	100	72	card	aminoglycoside;macrolide
GCA_900143665.1_Elizabethkingia_filter500.fasta	RanA	CFHFBGHB_01241	1	766	+	98	72	card	aminoglycoside;macrolide
GCA_900092085.1_ASM90009208v1	RanA	FIKAJBBF_02972	1	774	+	99	73	card	aminoglycoside;macrolide
GCA_005844065.1_ASM584406v1	RanA	LAPMDLDI_02921	1	774	+	100	71	card	aminoglycoside;macrolide
GCA_002022025.1_ASM202202v1	RanB	AJBJEIBD_01772	80	750	+	88	75	card	aminoglycoside;macrolide
GCA_002023515.1_ASM202351v1	RanB	NGDNHGDO_03360	80	750	+	88	74	card	aminoglycoside;macrolide
GCA_000447375.1_C874_spades	RanB	IOEHEJJL_01534	80	750	+	88	75	card	aminoglycoside;macrolide
GCA_015704915.1_ASM1570491v1	RanB	NNABLCAP_01508	80	750	+	88	75	card	aminoglycoside;macrolide
GCA_009938095.1_ASM993809v1	RanB	CNJPJFLB_01818	95	750	+	86	74	card	aminoglycoside;macrolide
GCA_009697265.1_ASM969726v1	RanB	LFMEBHAF_01751	80	750	+	88	75	card	aminoglycoside;macrolide
GCA_002023665.2_ASM202366v2	RanB	OBHJOPBO_02146	80	750	+	88	75	card	aminoglycoside;macrolide
GCA_000955665.1_ASM95566v1	RanB	JDNHAMMF_02798	80	750	+	88	74	card	aminoglycoside;macrolide
GCA_002023385.1_ASM202338v1	RanB	KICIGEDN_01596	80	750	+	88	75	card	aminoglycoside;macrolide
GCA_002887275.1_ASM288727v1	RanB	AAAFDGHE_00867	80	750	+	88	72	card	aminoglycoside;macrolide
GCA_900157035.1_ASM90015703v1	RanB	BNLDLFLC_01410	95	750	+	86	74	card	aminoglycoside;macrolide
GCA_001703835.1_ASM170383v1	RanB	GIFLABHN_03424	80	750	+	88	75	card	aminoglycoside;macrolide
GCA_000735205.1_ASM73520v1	RanB	NNPDEFFC_00784	80	750	+	88	75	card	aminoglycoside;macrolide
GCA_003298875.1_ASM329887v1	RanB	EEHIDEIG_03546	80	750	+	88	74	card	aminoglycoside;macrolide
GCA_014219815.1_ASM1421981v1	RanB	MBCPBBKM_02249	80	750	+	88	75	card	aminoglycoside;macrolide
GCA_900156945.1_Elizabethkingia_anophelis_CIP108654	RanB	IINGIPCL_01320	80	750	+	88	75	card	aminoglycoside;macrolide
GCA_015209665.1_ASM1520966v1	RanB	IPPNOCDH_02678	80	750	+	88	75	card	aminoglycoside;macrolide
GCA_002002525.1_ASM200252v1	RanB	IKJAHGEC_02021	80	750	+	88	74	card	aminoglycoside;macrolide
GCA_021431905.1_ASM2143190v1	RanB	CCMBABFH_01778	95	750	+	86	74	card	aminoglycoside;macrolide
GCA_900157015.1_ASM90015701v1	RanB	NABABHHC_01102	80	750	+	88	74	card	aminoglycoside;macrolide
GCA_000495935.2_ASM49593v2	RanB	HPIEHNEM_03905	80	750	+	88	75	card	aminoglycoside;macrolide
GCA_002843925.1_ASM284392v1	RanB	HKKNDONK_03514	80	750	+	88	75	card	aminoglycoside;macrolide
GCA_009810215.1_ASM981021v1	RanB	FIHBCLJC_01745	80	750	+	88	75	card	aminoglycoside;macrolide
GCA_001011675.1_ASM101167v1	RanB	MNBKGLPL_03220	80	750	+	88	75	card	aminoglycoside;macrolide
GCA_001482795.1_ASM148279v1	RanB	LPJFAONN_00953	80	750	+	88	75	card	aminoglycoside;macrolide
GCA_002022045.1_ASM202204v1	RanB	CNGJMBIB_01522	80	750	+	88	75	card	aminoglycoside;macrolide
GCA_002951395.1_ASM295139v1	RanB	KBIIIOBH_01093	80	750	+	88	75	card	aminoglycoside;macrolide
GCA_900092045.1_ASM90009204v1	RanB	MABLKIDH_00850	80	750	+	88	74	card	aminoglycoside;macrolide
GCA_000401415.1_ASM40141v1	RanB	HBBAEBHL_00113	80	750	+	88	72	card	aminoglycoside;macrolide
GCA_003014895.1_ASM301489v1	RanB	HKBNIMKO_00275	95	750	+	86	74	card	aminoglycoside;macrolide
GCA_002023715.1_ASM202371v1	RanB	JOLPBCOE_02424	80	750	+	88	75	card	aminoglycoside;macrolide
GCA_001521745.1_ASM152174v1	RanB	HMNBKDNO_03314	80	750	+	88	74	card	aminoglycoside;macrolide
GCA_900092105.1_ASM90009210v1	RanB	GONNPFNP_02212	80	750	+	88	72	card	aminoglycoside;macrolide
GCA_001675285.1_ASM167528v1	RanB	IEDGOHGN_03243	80	750	+	88	74	card	aminoglycoside;macrolide
GCA_002024825.1_ASM202482v1	RanB	IIHIIAAJ_00723	80	750	+	88	75	card	aminoglycoside;macrolide
GCA_009764235.1_ASM976423v1	RanB	DIGHLPAA_02444	80	750	+	88	75	card	aminoglycoside;macrolide
GCA_900156995.1_ASM90015699v1	RanB	AOALMJJP_01896	80	750	+	88	75	card	aminoglycoside;macrolide
GCA_000240095.3_ASM24009v3	RanB	LBDGIFND_02180	80	750	+	88	75	card	aminoglycoside;macrolide
GCA_000689515.1_E27107v1_PRJEB5243	RanB	HNLAMJLP_01639	80	750	+	88	75	card	aminoglycoside;macrolide
GCA_003006795.1_ASM300679v1	RanB	JPHEGMLF_01990	2	327	+	42	77	card	aminoglycoside;macrolide
GCA_003006795.1_ASM300679v1	RanB	JPHEGMLF_01991	44	384	+	44	73	card	aminoglycoside;macrolide
GCA_002294465.1_ASM229446v1	RanB	GKMEEHEC_03076	80	750	+	88	74	card	aminoglycoside;macrolide
GCA_002310515.1_ASM231051v1	RanB	LJCONHHF_02180	80	750	+	88	75	card	aminoglycoside;macrolide
GCA_001521765.1_ASM152176v1	RanB	FDFAFLHJ_03455	80	750	+	88	74	card	aminoglycoside;macrolide
GCA_000495995.1_NUH1	RanB	OOGBBPEC_01987	80	750	+	88	75	card	aminoglycoside;macrolide
GCA_002022065.1_ASM202206v1	RanB	JLPGLKPF_01353	80	750	+	88	75	card	aminoglycoside;macrolide
GCA_002557775.1_ASM255777v1	RanB	PEINKEOP_02875	80	750	+	88	74	card	aminoglycoside;macrolide
GCA_014219345.1_ASM1421934v1	RanB	CNDAIFLI_02904	80	750	+	88	74	card	aminoglycoside;macrolide
GCA_003971175.1_ASM397117v1	RanB	CIBBEFGG_01804	80	750	+	88	75	card	aminoglycoside;macrolide
GCA_000689455.1_E18064v1_PRJEB5242	RanB	HGAENDGD_01561	80	750	+	88	75	card	aminoglycoside;macrolide
GCA_002023405.1_ASM202340v1	RanB	IPHIGOKK_03314	80	750	+	88	74	card	aminoglycoside;macrolide
GCA_015209675.1_ASM1520967v1	RanB	NOEMDNEG_01054	80	750	+	88	75	card	aminoglycoside;macrolide
GCA_000367325.1_ASM36732v1	RanB	OLKIGDAF_03260	80	750	+	88	72	card	aminoglycoside;macrolide
GCA_011612125.1_ASM1161212v1	RanB	LEABNHMH_01546	80	750	+	88	72	card	aminoglycoside;macrolide
GCA_001483145.1_ASM148314v1	RanB	BFFJECJP_01965	80	750	+	88	74	card	aminoglycoside;macrolide
GCA_009870135.1_ASM987013v1	RanB	GBOEMLOI_00992	80	750	+	88	75	card	aminoglycoside;macrolide
GCA_016838625.1_ASM1683862v1	RanB	GFDIKADP_02615	80	750	+	88	75	card	aminoglycoside;macrolide
GCA_014702245.1_ASM1470224v1	RanB	EGNAKJNE_01753	80	750	+	88	75	card	aminoglycoside;macrolide
GCA_002022085.1_ASM202208v1	RanB	NKGCDPEM_01383	80	750	+	88	75	card	aminoglycoside;macrolide
GCA_003293825.1_ASM329382v1	RanB	CLANIAOJ_03314	80	750	+	88	75	card	aminoglycoside;macrolide
GCA_001051975.1_ASM105197v1	RanB	FHNPHIEN_02137	80	750	+	88	75	card	aminoglycoside;macrolide
GCA_900092065.1_ASM90009206v1	RanB	DEHEFAHO_00608	80	750	+	88	75	card	aminoglycoside;macrolide
GCA_008244555.1_ASM824455v1	RanB	GGBBNKPC_00822	80	750	+	88	75	card	aminoglycoside;macrolide
GCA_002023585.1_ASM202358v1	RanB	OPKKCNEP_00233	80	750	+	88	72	card	aminoglycoside;macrolide
GCA_900475375.1_42685_B01	RanB	MCNEKKPI_01546	80	750	+	88	72	card	aminoglycoside;macrolide
GCA_015704955.1_ASM1570495v1	RanB	MDIDMDLJ_01329	80	750	+	88	74	card	aminoglycoside;macrolide
GCA_900156975.1_ASM90015697v1	RanB	MJBLODBF_03401	80	750	+	88	74	card	aminoglycoside;macrolide
GCA_009764275.1_ASM976427v1	RanB	DNBCJIKF_02478	80	750	+	88	72	card	aminoglycoside;macrolide
GCA_900447345.1_58833_E01	RanB	IMIPPONA_00706	80	750	+	88	75	card	aminoglycoside;macrolide
GCA_001618505.2_ASM161850v2	RanB	GHIPJBJG_02520	80	750	+	88	75	card	aminoglycoside;macrolide
GCA_002022105.1_ASM202210v1	RanB	PPHGLCOO_00867	80	750	+	88	72	card	aminoglycoside;macrolide
GCA_002023365.1_ASM202336v1	RanB	ONNBKKHP_03208	80	750	+	88	73	card	aminoglycoside;macrolide
GCA_003293835.1_ASM329383v1	RanB	LDKDGILA_01798	80	750	+	88	75	card	aminoglycoside;macrolide
GCA_900156965.1_ASM90015696v1	RanB	JGPOPPDE_02556	80	750	+	88	74	card	aminoglycoside;macrolide
GCA_900447195.1_56279_E01	RanB	IGHBLAGC_02407	80	750	+	88	74	card	aminoglycoside;macrolide
GCA_000982575.1_PW2806	RanB	DIGBNFFA_01794	80	750	+	88	75	card	aminoglycoside;macrolide
GCA_002022125.1_ASM202212v1	RanB	ILPOKNAB_01734	80	750	+	88	73	card	aminoglycoside;macrolide
GCA_000769445.1_ASM76944v1	RanB	FAHJLDBP_00236	80	750	+	88	74	card	aminoglycoside;macrolide
GCA_008124555.1_ASM812455v1	RanB	APNFPODL_00596	80	750	+	88	74	card	aminoglycoside;macrolide
GCA_011601185.1_ASM1160118v1	RanB	OPDODBMN_02960	95	750	+	86	74	card	aminoglycoside;macrolide
GCA_900156985.1_ASM90015698v1	RanB	DPDBHMDP_02903	80	750	+	88	75	card	aminoglycoside;macrolide
GCA_900143665.1_Elizabethkingia_filter500.fasta	RanB	CFHFBGHB_01240	80	750	+	88	72	card	aminoglycoside;macrolide
GCA_900092085.1_ASM90009208v1	RanB	FIKAJBBF_02971	80	750	+	88	75	card	aminoglycoside;macrolide
GCA_005844065.1_ASM584406v1	RanB	LAPMDLDI_02920	95	750	+	86	74	card	aminoglycoside;macrolide
GCA_001011675.1_ASM101167v1	rfbA	MNBKGLPL_02684	289	656	+	42	67	vfdb
GCA_001521765.1_ASM152176v1	rfbA	FDFAFLHJ_03021	1	761	+	85	65	vfdb
GCA_002023405.1_ASM202340v1	rfbA	IPHIGOKK_03649	1	593	+	67	67	vfdb
GCA_002023365.1_ASM202336v1	rfbA	ONNBKKHP_02751	1	609	+	69	66	vfdb
GCA_002022125.1_ASM202212v1	rfbA	ILPOKNAB_01202	1	609	+	69	66	vfdb
GCA_002022025.1_ASM202202v1	rfbC	AJBJEIBD_02333	37	402	+	64	67	vfdb
GCA_002023515.1_ASM202351v1	rfbC	NGDNHGDO_02799	37	402	+	64	67	vfdb
GCA_015704915.1_ASM1570491v1	rfbC	NNABLCAP_02129	37	402	+	64	67	vfdb
GCA_009938095.1_ASM993809v1	rfbC	CNJPJFLB_01255	37	402	+	64	67	vfdb
GCA_009697265.1_ASM969726v1	rfbC	LFMEBHAF_01119	37	402	+	64	67	vfdb
GCA_002887275.1_ASM288727v1	rfbC	AAAFDGHE_01390	37	402	+	64	66	vfdb
GCA_900157035.1_ASM90015703v1	rfbC	BNLDLFLC_02907	37	402	+	64	67	vfdb
GCA_003298875.1_ASM329887v1	rfbC	EEHIDEIG_02478	37	414	+	66	67	vfdb
GCA_014219815.1_ASM1421981v1	rfbC	MBCPBBKM_00273	37	402	+	64	67	vfdb
GCA_015209665.1_ASM1520966v1	rfbC	IPPNOCDH_00239	37	402	+	64	67	vfdb
GCA_002002525.1_ASM200252v1	rfbC	IKJAHGEC_03098	37	402	+	64	66	vfdb
GCA_021431905.1_ASM2143190v1	rfbC	CCMBABFH_01217	37	402	+	64	67	vfdb
GCA_900157015.1_ASM90015701v1	rfbC	NABABHHC_04136	37	402	+	64	67	vfdb
GCA_000495935.2_ASM49593v2	rfbC	HPIEHNEM_03291	37	402	+	64	67	vfdb
GCA_002843925.1_ASM284392v1	rfbC	HKKNDONK_02944	37	402	+	63	67	vfdb
GCA_009810215.1_ASM981021v1	rfbC	FIHBCLJC_01056	37	402	+	64	67	vfdb
GCA_002022045.1_ASM202204v1	rfbC	CNGJMBIB_02069	53	402	+	61	67	vfdb
GCA_002951395.1_ASM295139v1	rfbC	KBIIIOBH_01653	37	402	+	64	67	vfdb
GCA_900092045.1_ASM90009204v1	rfbC	MABLKIDH_01195	37	402	+	64	67	vfdb
GCA_000401415.1_ASM40141v1	rfbC	HBBAEBHL_02595	37	402	+	64	66	vfdb
GCA_003014895.1_ASM301489v1	rfbC	HKBNIMKO_01150	37	402	+	64	67	vfdb
GCA_001521745.1_ASM152174v1	rfbC	HMNBKDNO_02326	37	402	+	64	67	vfdb
GCA_900092105.1_ASM90009210v1	rfbC	GONNPFNP_01079	37	402	+	64	66	vfdb
GCA_001675285.1_ASM167528v1	rfbC	IEDGOHGN_01796	37	402	+	64	67	vfdb
GCA_002024825.1_ASM202482v1	rfbC	IIHIIAAJ_00159	37	402	+	64	66	vfdb
GCA_009764235.1_ASM976423v1	rfbC	DIGHLPAA_03209	37	402	+	64	67	vfdb
GCA_002294465.1_ASM229446v1	rfbC	GKMEEHEC_00123	37	402	+	64	66	vfdb
GCA_000495995.1_NUH1	rfbC	OOGBBPEC_02681	37	402	+	64	67	vfdb
GCA_002022065.1_ASM202206v1	rfbC	JLPGLKPF_00770	37	402	+	64	66	vfdb
GCA_014219345.1_ASM1421934v1	rfbC	CNDAIFLI_00607	37	402	+	64	66	vfdb
GCA_015209675.1_ASM1520967v1	rfbC	NOEMDNEG_00239	37	402	+	64	67	vfdb
GCA_000367325.1_ASM36732v1	rfbC	OLKIGDAF_02206	37	402	+	64	66	vfdb
GCA_011612125.1_ASM1161212v1	rfbC	LEABNHMH_01023	37	402	+	64	66	vfdb
GCA_001483145.1_ASM148314v1	rfbC	BFFJECJP_01552	37	402	+	64	68	vfdb
GCA_009870135.1_ASM987013v1	rfbC	GBOEMLOI_02662	37	402	+	64	66	vfdb
GCA_014702245.1_ASM1470224v1	rfbC	EGNAKJNE_01118	37	402	+	64	67	vfdb
GCA_002022085.1_ASM202208v1	rfbC	NKGCDPEM_00834	53	402	+	61	67	vfdb
GCA_003293825.1_ASM329382v1	rfbC	CLANIAOJ_02914	37	402	+	64	66	vfdb
GCA_008244555.1_ASM824455v1	rfbC	GGBBNKPC_02247	37	402	+	64	66	vfdb
GCA_002023585.1_ASM202358v1	rfbC	OPKKCNEP_02909	37	402	+	64	66	vfdb
GCA_900475375.1_42685_B01	rfbC	MCNEKKPI_01023	37	402	+	64	66	vfdb
GCA_015704955.1_ASM1570495v1	rfbC	MDIDMDLJ_01903	37	402	+	64	66	vfdb
GCA_900156975.1_ASM90015697v1	rfbC	MJBLODBF_00026	37	402	+	64	67	vfdb
GCA_009764275.1_ASM976427v1	rfbC	DNBCJIKF_02778	37	402	+	64	66	vfdb
GCA_900447345.1_58833_E01	rfbC	IMIPPONA_03722	37	402	+	64	66	vfdb
GCA_001618505.2_ASM161850v2	rfbC	GHIPJBJG_01970	37	402	+	64	67	vfdb
GCA_002022105.1_ASM202210v1	rfbC	PPHGLCOO_01391	37	402	+	64	66	vfdb
GCA_002023365.1_ASM202336v1	rfbC	ONNBKKHP_02748	38	402	+	64	68	vfdb
GCA_003293835.1_ASM329383v1	rfbC	LDKDGILA_03351	37	402	+	64	66	vfdb
GCA_900156965.1_ASM90015696v1	rfbC	JGPOPPDE_02963	37	402	+	64	66	vfdb
GCA_000982575.1_PW2806	rfbC	DIGBNFFA_00482	37	402	+	64	67	vfdb
GCA_002022125.1_ASM202212v1	rfbC	ILPOKNAB_01205	38	402	+	64	68	vfdb
GCA_008124555.1_ASM812455v1	rfbC	APNFPODL_02727	37	402	+	64	67	vfdb
GCA_011601185.1_ASM1160118v1	rfbC	OPDODBMN_00047	37	402	+	64	67	vfdb
GCA_900156985.1_ASM90015698v1	rfbC	DPDBHMDP_02411	37	402	+	64	67	vfdb
GCA_900143665.1_Elizabethkingia_filter500.fasta	rfbC	CFHFBGHB_02126	37	402	+	64	66	vfdb
GCA_900092085.1_ASM90009208v1	rfbC	FIKAJBBF_03696	53	402	+	61	67	vfdb
GCA_005844065.1_ASM584406v1	rfbC	LAPMDLDI_02378	37	402	+	64	67	vfdb
GCA_001703835.1_ASM170383v1	sul2	GIFLABHN_03784	1	816	+	100	100	card	sulfonamide
GCA_014219815.1_ASM1421981v1	sul2	MBCPBBKM_02748	1	816	+	100	100	card	sulfonamide
GCA_015209665.1_ASM1520966v1	sul2	IPPNOCDH_01200	1	816	+	100	100	card	sulfonamide
GCA_009810215.1_ASM981021v1	sul2	FIHBCLJC_01607	1	816	+	100	100	card	sulfonamide
GCA_015209675.1_ASM1520967v1	sul2	NOEMDNEG_01690	1	816	+	100	100	card	sulfonamide
GCA_900157035.1_ASM90015703v1	tet(36)	BNLDLFLC_02594	1	1911	+	99	91	card	tetracycline
GCA_015704915.1_ASM1570491v1	tet(X)	NNABLCAP_01672	1	1167	+	100	100	card	glycylcycline;tetracycline
GCA_014219815.1_ASM1421981v1	tet(X)	MBCPBBKM_03166	1	1167	+	100	100	card	glycylcycline;tetracycline
GCA_009810215.1_ASM981021v1	tet(X)	FIHBCLJC_01589	1	1167	+	100	100	card	glycylcycline;tetracycline
GCA_001011675.1_ASM101167v1	tet(X)	MNBKGLPL_00740	4	1119	+	95	65	card	glycylcycline;tetracycline
GCA_000689515.1_E27107v1_PRJEB5243	tet(X)	HNLAMJLP_01794	1	1167	+	100	100	card	glycylcycline;tetracycline
GCA_014219345.1_ASM1421934v1	tet(X)	CNDAIFLI_01530	1	1167	+	100	100	card	glycylcycline;tetracycline
GCA_000689455.1_E18064v1_PRJEB5242	tet(X)	HGAENDGD_01723	1	1167	+	100	100	card	glycylcycline;tetracycline
GCA_015704955.1_ASM1570495v1	tet(X)	MDIDMDLJ_01484	1	1167	+	100	100	card	glycylcycline;tetracycline
GCA_002023515.1_ASM202351v1	tet(X1)	NGDNHGDO_01174	61	1115	+	97	66	card	tetracycline
GCA_002023385.1_ASM202338v1	tet(X1)	KICIGEDN_00250	61	1115	+	97	66	card	tetracycline
GCA_900157015.1_ASM90015701v1	tet(X1)	NABABHHC_01415	61	1115	+	97	67	card	tetracycline
GCA_001521745.1_ASM152174v1	tet(X1)	HMNBKDNO_00800	61	1115	+	97	67	card	tetracycline
GCA_001521765.1_ASM152176v1	tet(X1)	FDFAFLHJ_00492	61	1121	+	97	67	card	tetracycline
GCA_001483145.1_ASM148314v1	tet(X1)	BFFJECJP_02797	61	1115	+	97	66	card	tetracycline
GCA_900447195.1_56279_E01	tet(X1)	IGHBLAGC_03175	61	1115	+	97	67	card	tetracycline
GCA_000955665.1_ASM95566v1	tet(X3)	JDNHAMMF_01430	4	993	+	84	66	card	glycylcycline;tetracycline
GCA_003298875.1_ASM329887v1	tet(X3)	EEHIDEIG_00239	4	1048	+	89	66	card	glycylcycline;tetracycline
GCA_002023715.1_ASM202371v1	tet(X3)	JOLPBCOE_00024	4	1047	+	89	67	card	glycylcycline;tetracycline
GCA_002024825.1_ASM202482v1	tet(X3)	IIHIIAAJ_01849	4	1037	+	88	66	card	glycylcycline;tetracycline
GCA_002022065.1_ASM202206v1	tet(X3)	JLPGLKPF_02509	4	1037	+	88	66	card	glycylcycline;tetracycline
GCA_002557775.1_ASM255777v1	tet(X3)	PEINKEOP_00056	4	1048	+	88	66	card	glycylcycline;tetracycline
GCA_002023405.1_ASM202340v1	tet(X3)	IPHIGOKK_00578	4	1047	+	89	67	card	glycylcycline;tetracycline
GCA_009870135.1_ASM987013v1	tet(X3)	GBOEMLOI_02506	4	1037	+	88	66	card	glycylcycline;tetracycline
GCA_003293825.1_ASM329382v1	tet(X3)	CLANIAOJ_01240	4	1037	+	88	66	card	glycylcycline;tetracycline
GCA_008244555.1_ASM824455v1	tet(X3)	GGBBNKPC_02820	4	1037	+	88	66	card	glycylcycline;tetracycline
GCA_900447345.1_58833_E01	tet(X3)	IMIPPONA_02352	4	1037	+	88	66	card	glycylcycline;tetracycline
GCA_002023365.1_ASM202336v1	tet(X3)	ONNBKKHP_03620	4	1047	+	89	67	card	glycylcycline;tetracycline
GCA_003293835.1_ASM329383v1	tet(X3)	LDKDGILA_01169	4	1037	+	88	66	card	glycylcycline;tetracycline
GCA_002022125.1_ASM202212v1	tet(X3)	ILPOKNAB_03022	4	1047	+	89	67	card	glycylcycline;tetracycline
GCA_000769445.1_ASM76944v1	tet(X3)	FAHJLDBP_03679	4	1048	+	89	66	card	glycylcycline;tetracycline
GCA_002022025.1_ASM202202v1	tet(X4)	AJBJEIBD_00566	4	1119	+	96	66	card	glycylcycline;tetracycline
GCA_000447375.1_C874_spades	tet(X4)	IOEHEJJL_00243	4	1119	+	96	66	card	glycylcycline;tetracycline
GCA_015704915.1_ASM1570491v1	tet(X4)	NNABLCAP_00366	4	1113	+	95	65	card	glycylcycline;tetracycline
GCA_009697265.1_ASM969726v1	tet(X4)	LFMEBHAF_02869	4	1119	+	96	66	card	glycylcycline;tetracycline
GCA_002023665.2_ASM202366v2	tet(X4)	OBHJOPBO_03409	4	1119	+	96	66	card	glycylcycline;tetracycline
GCA_000735205.1_ASM73520v1	tet(X4)	NNPDEFFC_02045	4	1119	+	96	66	card	glycylcycline;tetracycline
GCA_014219815.1_ASM1421981v1	tet(X4)	MBCPBBKM_03139	163	834	+	58	67	card	glycylcycline;tetracycline
GCA_900156945.1_Elizabethkingia_anophelis_CIP108654	tet(X4)	IINGIPCL_03438	4	1113	+	95	65	card	glycylcycline;tetracycline
GCA_015209665.1_ASM1520966v1	tet(X4)	IPPNOCDH_02988	4	1119	+	96	65	card	glycylcycline;tetracycline
GCA_000495935.2_ASM49593v2	tet(X4)	HPIEHNEM_01117	4	1119	+	96	65	card	glycylcycline;tetracycline
GCA_002843925.1_ASM284392v1	tet(X4)	HKKNDONK_00925	4	1119	+	96	66	card	glycylcycline;tetracycline
GCA_009810215.1_ASM981021v1	tet(X4)	FIHBCLJC_03067	4	1119	+	96	65	card	glycylcycline;tetracycline
GCA_001482795.1_ASM148279v1	tet(X4)	LPJFAONN_01655	4	1119	+	96	66	card	glycylcycline;tetracycline
GCA_002022045.1_ASM202204v1	tet(X4)	CNGJMBIB_00209	4	1119	+	96	66	card	glycylcycline;tetracycline
GCA_002951395.1_ASM295139v1	tet(X4)	KBIIIOBH_03671	4	1113	+	95	65	card	glycylcycline;tetracycline
GCA_009764235.1_ASM976423v1	tet(X4)	DIGHLPAA_00505	4	1119	+	96	66	card	glycylcycline;tetracycline
GCA_900156995.1_ASM90015699v1	tet(X4)	AOALMJJP_02295	4	1119	+	96	66	card	glycylcycline;tetracycline
GCA_000240095.3_ASM24009v3	tet(X4)	LBDGIFND_03441	4	1119	+	96	66	card	glycylcycline;tetracycline
GCA_000689515.1_E27107v1_PRJEB5243	tet(X4)	HNLAMJLP_00732	4	1113	+	95	65	card	glycylcycline;tetracycline
GCA_003006795.1_ASM300679v1	tet(X4)	JPHEGMLF_03640	3	1020	+	87	65	card	glycylcycline;tetracycline
GCA_002310515.1_ASM231051v1	tet(X4)	LJCONHHF_03441	4	1119	+	96	66	card	glycylcycline;tetracycline
GCA_000495995.1_NUH1	tet(X4)	OOGBBPEC_02195	4	1119	+	96	65	card	glycylcycline;tetracycline
GCA_000689455.1_E18064v1_PRJEB5242	tet(X4)	HGAENDGD_01176	4	1113	+	95	65	card	glycylcycline;tetracycline
GCA_015209675.1_ASM1520967v1	tet(X4)	NOEMDNEG_02183	4	1119	+	96	65	card	glycylcycline;tetracycline
GCA_016838625.1_ASM1683862v1	tet(X4)	GFDIKADP_01419	4	1119	+	96	66	card	glycylcycline;tetracycline
GCA_014702245.1_ASM1470224v1	tet(X4)	EGNAKJNE_02871	4	1119	+	96	66	card	glycylcycline;tetracycline
GCA_002022085.1_ASM202208v1	tet(X4)	NKGCDPEM_02687	4	1119	+	96	66	card	glycylcycline;tetracycline
GCA_001051975.1_ASM105197v1	tet(X4)	FHNPHIEN_00596	4	1119	+	96	66	card	glycylcycline;tetracycline
GCA_900092065.1_ASM90009206v1	tet(X4)	DEHEFAHO_00438	4	1119	+	96	66	card	glycylcycline;tetracycline
GCA_001618505.2_ASM161850v2	tet(X4)	GHIPJBJG_00071	4	1119	+	96	66	card	glycylcycline;tetracycline
GCA_000982575.1_PW2806	tet(X4)	DIGBNFFA_00111	4	1119	+	96	66	card	glycylcycline;tetracycline
GCA_900156985.1_ASM90015698v1	tet(X4)	DPDBHMDP_00665	4	1119	+	96	66	card	glycylcycline;tetracycline
GCA_900092085.1_ASM90009208v1	tet(X4)	FIKAJBBF_02374	4	1119	+	96	66	card	glycylcycline;tetracycline
GCA_009938095.1_ASM993809v1	tet(X5)	CNJPJFLB_03018	14	1067	+	90	65	card	tetracycline
GCA_900157035.1_ASM90015703v1	tet(X5)	BNLDLFLC_02728	14	1067	+	90	65	card	tetracycline
GCA_001703835.1_ASM170383v1	tet(X5)	GIFLABHN_02257	4	1067	+	91	66	card	tetracycline
GCA_021431905.1_ASM2143190v1	tet(X5)	CCMBABFH_03032	14	1067	+	90	65	card	tetracycline
GCA_900092045.1_ASM90009204v1	tet(X5)	MABLKIDH_01570	14	1067	+	90	65	card	tetracycline
GCA_003014895.1_ASM301489v1	tet(X5)	HKBNIMKO_02754	14	1067	+	90	65	card	tetracycline
GCA_001675285.1_ASM167528v1	tet(X5)	IEDGOHGN_00362	14	1067	+	90	65	card	tetracycline
GCA_003971175.1_ASM397117v1	tet(X5)	CIBBEFGG_03145	4	1067	+	91	66	card	tetracycline
GCA_008124555.1_ASM812455v1	tet(X5)	APNFPODL_01762	14	1067	+	90	65	card	tetracycline
GCA_011601185.1_ASM1160118v1	tet(X5)	OPDODBMN_01405	14	1067	+	90	65	card	tetracycline
GCA_005844065.1_ASM584406v1	tet(X5)	LAPMDLDI_00282	14	1067	+	90	65	card	tetracycline
GCA_002022025.1_ASM202202v1	tufA	AJBJEIBD_01246	1	1164	+	96	70	vfdb
GCA_002023515.1_ASM202351v1	tufA	NGDNHGDO_01853	1	1164	+	97	70	vfdb
GCA_000447375.1_C874_spades	tufA	IOEHEJJL_02812	1	1164	+	96	70	vfdb
GCA_015704915.1_ASM1570491v1	tufA	NNABLCAP_00965	1	1164	+	96	70	vfdb
GCA_009938095.1_ASM993809v1	tufA	CNJPJFLB_02355	1	1164	+	97	70	vfdb
GCA_009697265.1_ASM969726v1	tufA	LFMEBHAF_02269	1	1164	+	96	70	vfdb
GCA_002023665.2_ASM202366v2	tufA	OBHJOPBO_02705	1	1164	+	96	70	vfdb
GCA_000955665.1_ASM95566v1	tufA	JDNHAMMF_02227	1	1164	+	97	70	vfdb
GCA_002023385.1_ASM202338v1	tufA	KICIGEDN_02505	1	1164	+	97	70	vfdb
GCA_002887275.1_ASM288727v1	tufA	AAAFDGHE_00305	1	1164	+	97	69	vfdb
GCA_900157035.1_ASM90015703v1	tufA	BNLDLFLC_01935	1	1164	+	97	70	vfdb
GCA_001703835.1_ASM170383v1	tufA	GIFLABHN_02843	1	1164	+	96	70	vfdb
GCA_000735205.1_ASM73520v1	tufA	NNPDEFFC_02773	1	1164	+	96	70	vfdb
GCA_003298875.1_ASM329887v1	tufA	EEHIDEIG_02744	1	1164	+	97	70	vfdb
GCA_014219815.1_ASM1421981v1	tufA	MBCPBBKM_01764	1	1164	+	96	70	vfdb
GCA_900156945.1_Elizabethkingia_anophelis_CIP108654	tufA	IINGIPCL_00805	1	1164	+	96	70	vfdb
GCA_015209665.1_ASM1520966v1	tufA	IPPNOCDH_03554	1	1164	+	96	70	vfdb
GCA_002002525.1_ASM200252v1	tufA	IKJAHGEC_00166	1	1164	+	97	69	vfdb
GCA_021431905.1_ASM2143190v1	tufA	CCMBABFH_02314	1	1164	+	97	70	vfdb
GCA_900157015.1_ASM90015701v1	tufA	NABABHHC_03468	1	1164	+	97	70	vfdb
GCA_000495935.2_ASM49593v2	tufA	HPIEHNEM_00363	1	1164	+	96	70	vfdb
GCA_002843925.1_ASM284392v1	tufA	HKKNDONK_00256	1	1164	+	96	70	vfdb
GCA_009810215.1_ASM981021v1	tufA	FIHBCLJC_02342	1	1164	+	96	70	vfdb
GCA_001011675.1_ASM101167v1	tufA	MNBKGLPL_00153	1	1164	+	96	70	vfdb
GCA_001482795.1_ASM148279v1	tufA	LPJFAONN_01253	1	1164	+	96	70	vfdb
GCA_002022045.1_ASM202204v1	tufA	CNGJMBIB_00993	1	1164	+	96	70	vfdb
GCA_002951395.1_ASM295139v1	tufA	KBIIIOBH_00561	1	1164	+	96	70	vfdb
GCA_900092045.1_ASM90009204v1	tufA	MABLKIDH_03561	1	1164	+	97	70	vfdb
GCA_000401415.1_ASM40141v1	tufA	HBBAEBHL_01361	1	1164	+	97	69	vfdb
GCA_003014895.1_ASM301489v1	tufA	HKBNIMKO_02695	1	1164	+	97	70	vfdb
GCA_002023715.1_ASM202371v1	tufA	JOLPBCOE_02057	1	1164	+	97	70	vfdb
GCA_001521745.1_ASM152174v1	tufA	HMNBKDNO_00151	1	1164	+	97	70	vfdb
GCA_900092105.1_ASM90009210v1	tufA	GONNPFNP_02894	1	1164	+	97	69	vfdb
GCA_001675285.1_ASM167528v1	tufA	IEDGOHGN_00723	1	1164	+	97	70	vfdb
GCA_002024825.1_ASM202482v1	tufA	IIHIIAAJ_01257	1	1164	+	96	70	vfdb
GCA_009764235.1_ASM976423v1	tufA	DIGHLPAA_02703	1	1164	+	96	70	vfdb
GCA_900156995.1_ASM90015699v1	tufA	AOALMJJP_01135	1	1164	+	96	70	vfdb
GCA_000240095.3_ASM24009v3	tufA	LBDGIFND_02737	1	1164	+	96	70	vfdb
GCA_000689515.1_E27107v1_PRJEB5243	tufA	HNLAMJLP_00895	1	1164	+	96	70	vfdb
GCA_003006795.1_ASM300679v1	tufA	JPHEGMLF_06796	8	1017	+	84	70	vfdb
GCA_002294465.1_ASM229446v1	tufA	GKMEEHEC_00686	1	1164	+	97	69	vfdb
GCA_002310515.1_ASM231051v1	tufA	LJCONHHF_02737	1	1164	+	96	70	vfdb
GCA_001521765.1_ASM152176v1	tufA	FDFAFLHJ_03899	1	1164	+	97	70	vfdb
GCA_000495995.1_NUH1	tufA	OOGBBPEC_00505	1	1164	+	96	70	vfdb
GCA_002022065.1_ASM202206v1	tufA	JLPGLKPF_01902	1	1164	+	96	70	vfdb
GCA_002557775.1_ASM255777v1	tufA	PEINKEOP_03409	1	1164	+	97	70	vfdb
GCA_014219345.1_ASM1421934v1	tufA	CNDAIFLI_02580	1	1164	+	97	69	vfdb
GCA_003971175.1_ASM397117v1	tufA	CIBBEFGG_02400	1	1164	+	96	70	vfdb
GCA_000689455.1_E18064v1_PRJEB5242	tufA	HGAENDGD_01952	1	1164	+	96	70	vfdb
GCA_002023405.1_ASM202340v1	tufA	IPHIGOKK_02510	1	1164	+	97	70	vfdb
GCA_015209675.1_ASM1520967v1	tufA	NOEMDNEG_02431	1	1164	+	96	70	vfdb
GCA_000367325.1_ASM36732v1	tufA	OLKIGDAF_00677	1	1164	+	97	69	vfdb
GCA_011612125.1_ASM1161212v1	tufA	LEABNHMH_02108	1	1164	+	97	69	vfdb
GCA_001483145.1_ASM148314v1	tufA	BFFJECJP_03102	1	1164	+	97	70	vfdb
GCA_009870135.1_ASM987013v1	tufA	GBOEMLOI_03575	1	1164	+	96	70	vfdb
GCA_016838625.1_ASM1683862v1	tufA	GFDIKADP_02085	1	1164	+	96	70	vfdb
GCA_014702245.1_ASM1470224v1	tufA	EGNAKJNE_02272	1	1164	+	96	70	vfdb
GCA_002022085.1_ASM202208v1	tufA	NKGCDPEM_01940	1	1164	+	96	70	vfdb
GCA_003293825.1_ASM329382v1	tufA	CLANIAOJ_01903	1	1164	+	96	70	vfdb
GCA_001051975.1_ASM105197v1	tufA	FHNPHIEN_01611	1	1164	+	96	70	vfdb
GCA_900092065.1_ASM90009206v1	tufA	DEHEFAHO_01985	1	1164	+	96	70	vfdb
GCA_008244555.1_ASM824455v1	tufA	GGBBNKPC_03398	1	1164	+	96	70	vfdb
GCA_002023585.1_ASM202358v1	tufA	OPKKCNEP_01900	1	1164	+	97	69	vfdb
GCA_900475375.1_42685_B01	tufA	MCNEKKPI_02107	1	1164	+	97	69	vfdb
GCA_015704955.1_ASM1570495v1	tufA	MDIDMDLJ_00688	1	1164	+	97	69	vfdb
GCA_900156975.1_ASM90015697v1	tufA	MJBLODBF_00417	1	1164	+	97	69	vfdb
GCA_009764275.1_ASM976427v1	tufA	DNBCJIKF_01234	1	1164	+	97	69	vfdb
GCA_900447345.1_58833_E01	tufA	IMIPPONA_03441	1	1164	+	96	70	vfdb
GCA_001618505.2_ASM161850v2	tufA	GHIPJBJG_03065	1	1164	+	96	70	vfdb
GCA_002022105.1_ASM202210v1	tufA	PPHGLCOO_00305	1	1164	+	97	69	vfdb
GCA_002023365.1_ASM202336v1	tufA	ONNBKKHP_01195	1	1164	+	96	70	vfdb
GCA_003293835.1_ASM329383v1	tufA	LDKDGILA_03069	1	1164	+	96	70	vfdb
GCA_900156965.1_ASM90015696v1	tufA	JGPOPPDE_01348	1	1164	+	97	69	vfdb
GCA_900447195.1_56279_E01	tufA	IGHBLAGC_01880	1	1164	+	97	70	vfdb
GCA_000982575.1_PW2806	tufA	DIGBNFFA_01568	1	1164	+	96	70	vfdb
GCA_002022125.1_ASM202212v1	tufA	ILPOKNAB_02265	1	1164	+	97	70	vfdb
GCA_000769445.1_ASM76944v1	tufA	FAHJLDBP_02986	1	1164	+	97	70	vfdb
GCA_008124555.1_ASM812455v1	tufA	APNFPODL_02612	1	1164	+	97	70	vfdb
GCA_011601185.1_ASM1160118v1	tufA	OPDODBMN_00327	1	1164	+	97	70	vfdb
GCA_900156985.1_ASM90015698v1	tufA	DPDBHMDP_02020	1	1164	+	96	70	vfdb
GCA_900143665.1_Elizabethkingia_filter500.fasta	tufA	CFHFBGHB_03305	1	1164	+	97	69	vfdb
GCA_900092085.1_ASM90009208v1	tufA	FIKAJBBF_02512	1	1164	+	96	70	vfdb
GCA_005844065.1_ASM584406v1	tufA	LAPMDLDI_03440	1	1164	+	97	70	vfdb
GCA_002022025.1_ASM202202v1	tviB	AJBJEIBD_02675	251	839	+	46	69	vfdb
GCA_002023515.1_ASM202351v1	tviB	NGDNHGDO_02500	344	839	+	39	70	vfdb
GCA_000447375.1_C874_spades	tviB	IOEHEJJL_03638	251	839	+	46	69	vfdb
GCA_015704915.1_ASM1570491v1	tviB	NNABLCAP_02427	251	839	+	46	70	vfdb
GCA_009938095.1_ASM993809v1	tviB	CNJPJFLB_00888	15	839	+	62	66	vfdb
GCA_009697265.1_ASM969726v1	tviB	LFMEBHAF_00836	251	839	+	46	69	vfdb
GCA_002023665.2_ASM202366v2	tviB	OBHJOPBO_01305	251	839	+	46	69	vfdb
GCA_000955665.1_ASM95566v1	tviB	JDNHAMMF_03317	254	1115	+	67	70	vfdb
GCA_000955665.1_ASM95566v1	tviB	JDNHAMMF_03628	344	839	+	39	70	vfdb
GCA_002023385.1_ASM202338v1	tviB	KICIGEDN_01890	344	839	+	39	70	vfdb
GCA_002887275.1_ASM288727v1	tviB	AAAFDGHE_01680	222	1119	+	70	67	vfdb
GCA_900157035.1_ASM90015703v1	tviB	BNLDLFLC_02476	15	839	+	62	66	vfdb
GCA_001703835.1_ASM170383v1	tviB	GIFLABHN_00602	251	839	+	46	69	vfdb
GCA_000735205.1_ASM73520v1	tviB	NNPDEFFC_00458	298	1119	+	64	70	vfdb
GCA_000735205.1_ASM73520v1	tviB	NNPDEFFC_02371	251	839	+	46	69	vfdb
GCA_003298875.1_ASM329887v1	tviB	EEHIDEIG_02139	344	839	+	39	70	vfdb
GCA_014219815.1_ASM1421981v1	tviB	MBCPBBKM_01200	251	839	+	46	70	vfdb
GCA_900156945.1_Elizabethkingia_anophelis_CIP108654	tviB	IINGIPCL_03619	251	839	+	46	70	vfdb
GCA_015209665.1_ASM1520966v1	tviB	IPPNOCDH_01589	251	839	+	46	69	vfdb
GCA_021431905.1_ASM2143190v1	tviB	CCMBABFH_00891	15	839	+	62	66	vfdb
GCA_900157015.1_ASM90015701v1	tviB	NABABHHC_03800	344	839	+	39	70	vfdb
GCA_000495935.2_ASM49593v2	tviB	HPIEHNEM_02940	251	839	+	46	69	vfdb
GCA_002843925.1_ASM284392v1	tviB	HKKNDONK_02583	251	839	+	46	69	vfdb
GCA_002843925.1_ASM284392v1	tviB	HKKNDONK_02958	298	1119	+	64	70	vfdb
GCA_009810215.1_ASM981021v1	tviB	FIHBCLJC_00755	251	839	+	46	69	vfdb
GCA_001011675.1_ASM101167v1	tviB	MNBKGLPL_02364	251	839	+	46	69	vfdb
GCA_001482795.1_ASM148279v1	tviB	LPJFAONN_01199	251	839	+	46	69	vfdb
GCA_002022045.1_ASM202204v1	tviB	CNGJMBIB_02414	251	839	+	46	69	vfdb
GCA_002951395.1_ASM295139v1	tviB	KBIIIOBH_01950	251	839	+	46	70	vfdb
GCA_900092045.1_ASM90009204v1	tviB	MABLKIDH_02458	15	839	+	62	66	vfdb
GCA_000401415.1_ASM40141v1	tviB	HBBAEBHL_00478	279	1176	+	70	67	vfdb
GCA_003014895.1_ASM301489v1	tviB	HKBNIMKO_03594	15	839	+	62	66	vfdb
GCA_002023715.1_ASM202371v1	tviB	JOLPBCOE_01206	344	839	+	39	70	vfdb
GCA_001521745.1_ASM152174v1	tviB	HMNBKDNO_02654	344	839	+	39	70	vfdb
GCA_900092105.1_ASM90009210v1	tviB	GONNPFNP_01368	222	1119	+	70	67	vfdb
GCA_001675285.1_ASM167528v1	tviB	IEDGOHGN_03693	15	839	+	62	66	vfdb
GCA_002024825.1_ASM202482v1	tviB	IIHIIAAJ_03500	251	839	+	46	70	vfdb
GCA_009764235.1_ASM976423v1	tviB	DIGHLPAA_01642	251	839	+	46	69	vfdb
GCA_900156995.1_ASM90015699v1	tviB	AOALMJJP_03518	251	839	+	46	69	vfdb
GCA_000240095.3_ASM24009v3	tviB	LBDGIFND_01296	251	839	+	46	69	vfdb
GCA_000689515.1_E27107v1_PRJEB5243	tviB	HNLAMJLP_03185	251	839	+	46	70	vfdb
GCA_002310515.1_ASM231051v1	tviB	LJCONHHF_01296	251	839	+	46	69	vfdb
GCA_001521765.1_ASM152176v1	tviB	FDFAFLHJ_02370	373	1022	+	50	65	vfdb
GCA_001521765.1_ASM152176v1	tviB	FDFAFLHJ_03001	254	1115	+	67	70	vfdb
GCA_000495995.1_NUH1	tviB	OOGBBPEC_01547	251	839	+	46	69	vfdb
GCA_002022065.1_ASM202206v1	tviB	JLPGLKPF_00415	251	839	+	46	70	vfdb
GCA_002557775.1_ASM255777v1	tviB	PEINKEOP_01906	344	839	+	39	70	vfdb
GCA_003971175.1_ASM397117v1	tviB	CIBBEFGG_00948	251	839	+	46	69	vfdb
GCA_000689455.1_E18064v1_PRJEB5242	tviB	HGAENDGD_00699	251	839	+	46	70	vfdb
GCA_002023405.1_ASM202340v1	tviB	IPHIGOKK_00957	344	839	+	39	69	vfdb
GCA_015209675.1_ASM1520967v1	tviB	NOEMDNEG_03272	251	839	+	46	69	vfdb
GCA_000367325.1_ASM36732v1	tviB	OLKIGDAF_00083	222	1119	+	70	67	vfdb
GCA_011612125.1_ASM1161212v1	tviB	LEABNHMH_00734	222	1119	+	70	67	vfdb
GCA_001483145.1_ASM148314v1	tviB	BFFJECJP_00911	344	839	+	39	70	vfdb
GCA_009870135.1_ASM987013v1	tviB	GBOEMLOI_01623	251	839	+	46	70	vfdb
GCA_016838625.1_ASM1683862v1	tviB	GFDIKADP_03159	298	1119	+	64	70	vfdb
GCA_016838625.1_ASM1683862v1	tviB	GFDIKADP_03487	251	839	+	46	69	vfdb
GCA_014702245.1_ASM1470224v1	tviB	EGNAKJNE_00835	251	839	+	46	69	vfdb
GCA_002022085.1_ASM202208v1	tviB	NKGCDPEM_00436	251	839	+	46	69	vfdb
GCA_003293825.1_ASM329382v1	tviB	CLANIAOJ_02514	251	839	+	46	70	vfdb
GCA_001051975.1_ASM105197v1	tviB	FHNPHIEN_00038	251	839	+	46	69	vfdb
GCA_900092065.1_ASM90009206v1	tviB	DEHEFAHO_02245	251	839	+	46	69	vfdb
GCA_008244555.1_ASM824455v1	tviB	GGBBNKPC_01205	251	839	+	46	70	vfdb
GCA_900475375.1_42685_B01	tviB	MCNEKKPI_00734	222	1119	+	70	67	vfdb
GCA_900447345.1_58833_E01	tviB	IMIPPONA_01519	251	839	+	46	70	vfdb
GCA_001618505.2_ASM161850v2	tviB	GHIPJBJG_01697	251	839	+	46	69	vfdb
GCA_002022105.1_ASM202210v1	tviB	PPHGLCOO_01680	222	1119	+	70	67	vfdb
GCA_002023365.1_ASM202336v1	tviB	ONNBKKHP_01676	373	1022	+	50	66	vfdb
GCA_003293835.1_ASM329383v1	tviB	LDKDGILA_02601	251	839	+	46	70	vfdb
GCA_900447195.1_56279_E01	tviB	IGHBLAGC_03806	344	839	+	39	70	vfdb
GCA_000982575.1_PW2806	tviB	DIGBNFFA_02587	251	839	+	46	70	vfdb
GCA_002022125.1_ASM202212v1	tviB	ILPOKNAB_00825	373	1022	+	51	66	vfdb
GCA_000769445.1_ASM76944v1	tviB	FAHJLDBP_00577	344	839	+	39	71	vfdb
GCA_008124555.1_ASM812455v1	tviB	APNFPODL_03447	15	839	+	62	66	vfdb
GCA_011601185.1_ASM1160118v1	tviB	OPDODBMN_02357	15	839	+	62	66	vfdb
GCA_900156985.1_ASM90015698v1	tviB	DPDBHMDP_03051	251	839	+	46	69	vfdb
GCA_900092085.1_ASM90009208v1	tviB	FIKAJBBF_01551	251	839	+	46	69	vfdb
GCA_005844065.1_ASM584406v1	tviB	LAPMDLDI_02064	15	839	+	62	66	vfdb
GCA_002023515.1_ASM202351v1	ureB	NGDNHGDO_01469	256	1448	+	69	69	vfdb
GCA_009938095.1_ASM993809v1	ureB	CNJPJFLB_02738	256	1448	+	69	69	vfdb
GCA_000955665.1_ASM95566v1	ureB	JDNHAMMF_01820	256	1448	+	69	70	vfdb
GCA_002023385.1_ASM202338v1	ureB	KICIGEDN_03758	18	1448	+	83	68	vfdb
GCA_900157035.1_ASM90015703v1	ureB	BNLDLFLC_02113	256	1448	+	69	69	vfdb
GCA_003298875.1_ASM329887v1	ureB	EEHIDEIG_03142	256	1461	+	69	69	vfdb
GCA_021431905.1_ASM2143190v1	ureB	CCMBABFH_02741	256	1448	+	69	69	vfdb
GCA_900157015.1_ASM90015701v1	ureB	NABABHHC_02063	256	1448	+	69	69	vfdb
GCA_900092045.1_ASM90009204v1	ureB	MABLKIDH_03932	256	1448	+	69	69	vfdb
GCA_003014895.1_ASM301489v1	ureB	HKBNIMKO_00629	256	1448	+	69	69	vfdb
GCA_002023715.1_ASM202371v1	ureB	JOLPBCOE_01662	18	1448	+	83	68	vfdb
GCA_001521745.1_ASM152174v1	ureB	HMNBKDNO_00527	256	1448	+	69	69	vfdb
GCA_001675285.1_ASM167528v1	ureB	IEDGOHGN_01094	256	1448	+	69	69	vfdb
GCA_001521765.1_ASM152176v1	ureB	FDFAFLHJ_01224	18	1448	+	83	68	vfdb
GCA_002557775.1_ASM255777v1	ureB	PEINKEOP_03796	256	1448	+	69	70	vfdb
GCA_002023405.1_ASM202340v1	ureB	IPHIGOKK_02872	18	1461	+	84	68	vfdb
GCA_001483145.1_ASM148314v1	ureB	BFFJECJP_03796	18	1448	+	83	68	vfdb
GCA_002023365.1_ASM202336v1	ureB	ONNBKKHP_00820	18	1448	+	83	68	vfdb
GCA_900447195.1_56279_E01	ureB	IGHBLAGC_01501	256	1448	+	69	69	vfdb
GCA_002022125.1_ASM202212v1	ureB	ILPOKNAB_02664	18	1448	+	83	68	vfdb
GCA_000769445.1_ASM76944v1	ureB	FAHJLDBP_01591	256	1448	+	69	70	vfdb
GCA_008124555.1_ASM812455v1	ureB	APNFPODL_00981	256	1448	+	69	69	vfdb
GCA_011601185.1_ASM1160118v1	ureB	OPDODBMN_00540	256	1448	+	69	69	vfdb
GCA_005844065.1_ASM584406v1	ureB	LAPMDLDI_00006	256	1448	+	69	69	vfdb
GCA_002023515.1_ASM202351v1	ureG	NGDNHGDO_01465	99	614	+	86	69	vfdb
GCA_009938095.1_ASM993809v1	ureG	CNJPJFLB_02742	99	614	+	86	69	vfdb
GCA_000955665.1_ASM95566v1	ureG	JDNHAMMF_01816	99	546	+	74	71	vfdb
GCA_002023385.1_ASM202338v1	ureG	KICIGEDN_03754	99	545	+	74	70	vfdb
GCA_900157035.1_ASM90015703v1	ureG	BNLDLFLC_02117	99	614	+	86	69	vfdb
GCA_003298875.1_ASM329887v1	ureG	EEHIDEIG_03146	99	614	+	86	69	vfdb
GCA_021431905.1_ASM2143190v1	ureG	CCMBABFH_02745	99	614	+	86	69	vfdb
GCA_900157015.1_ASM90015701v1	ureG	NABABHHC_02067	99	614	+	86	69	vfdb
GCA_900092045.1_ASM90009204v1	ureG	MABLKIDH_03936	99	614	+	86	69	vfdb
GCA_003014895.1_ASM301489v1	ureG	HKBNIMKO_00633	99	614	+	86	69	vfdb
GCA_002023715.1_ASM202371v1	ureG	JOLPBCOE_01666	99	545	+	74	70	vfdb
GCA_001521745.1_ASM152174v1	ureG	HMNBKDNO_00531	99	614	+	86	69	vfdb
GCA_001675285.1_ASM167528v1	ureG	IEDGOHGN_01098	99	614	+	86	69	vfdb
GCA_001521765.1_ASM152176v1	ureG	FDFAFLHJ_01220	99	545	+	74	70	vfdb
GCA_002557775.1_ASM255777v1	ureG	PEINKEOP_03800	99	516	+	70	71	vfdb
GCA_002023405.1_ASM202340v1	ureG	IPHIGOKK_02876	99	545	+	74	70	vfdb
GCA_001483145.1_ASM148314v1	ureG	BFFJECJP_03792	99	614	+	86	68	vfdb
GCA_002023365.1_ASM202336v1	ureG	ONNBKKHP_00816	99	545	+	74	70	vfdb
GCA_900447195.1_56279_E01	ureG	IGHBLAGC_01496	99	614	+	86	69	vfdb
GCA_002022125.1_ASM202212v1	ureG	ILPOKNAB_02668	99	545	+	74	70	vfdb
GCA_000769445.1_ASM76944v1	ureG	FAHJLDBP_01595	99	614	+	86	69	vfdb
GCA_008124555.1_ASM812455v1	ureG	APNFPODL_00977	99	614	+	86	69	vfdb
GCA_011601185.1_ASM1160118v1	ureG	OPDODBMN_00536	99	614	+	86	69	vfdb
GCA_005844065.1_ASM584406v1	ureG	LAPMDLDI_00010	99	614	+	86	69	vfdb
GCA_000447375.1_C874_spades	wbtA	IOEHEJJL_02460	1143	1723	+	32	66	vfdb
GCA_000735205.1_ASM73520v1	wbtA	NNPDEFFC_00462	1143	1723	+	32	66	vfdb
GCA_900156945.1_Elizabethkingia_anophelis_CIP108654	wbtA	IINGIPCL_02970	1143	1723	+	32	66	vfdb
GCA_002843925.1_ASM284392v1	wbtA	HKKNDONK_02962	1143	1723	+	32	66	vfdb
GCA_002022045.1_ASM202204v1	wbtA	CNGJMBIB_02039	1143	1723	+	32	67	vfdb
GCA_000689515.1_E27107v1_PRJEB5243	wbtA	HNLAMJLP_00368	1143	1723	+	32	66	vfdb
GCA_000689455.1_E18064v1_PRJEB5242	wbtA	HGAENDGD_02391	1143	1723	+	32	66	vfdb
GCA_016838625.1_ASM1683862v1	wbtA	GFDIKADP_03155	1143	1723	+	32	66	vfdb
GCA_002022085.1_ASM202208v1	wbtA	NKGCDPEM_00863	1143	1723	+	32	67	vfdb
GCA_900092085.1_ASM90009208v1	wbtA	FIKAJBBF_03726	1143	1723	+	32	67	vfdb
GCA_003971175.1_ASM397117v1	wbtE	CIBBEFGG_01280	375	879	+	38	67	vfdb
GCA_000955665.1_ASM95566v1	wbtF	JDNHAMMF_03316	25	672	+	66	67	vfdb
GCA_000735205.1_ASM73520v1	wbtF	NNPDEFFC_00459	22	668	+	65	68	vfdb
GCA_002843925.1_ASM284392v1	wbtF	HKKNDONK_02959	22	668	+	65	68	vfdb
GCA_001521765.1_ASM152176v1	wbtF	FDFAFLHJ_03000	25	672	+	66	67	vfdb
GCA_016838625.1_ASM1683862v1	wbtF	GFDIKADP_03158	22	668	+	65	68	vfdb
GCA_002022025.1_ASM202202v1	wbtI	AJBJEIBD_02289	152	702	+	50	68	vfdb
GCA_002023665.2_ASM202366v2	wbtI	OBHJOPBO_01623	79	567	+	45	68	vfdb
GCA_002023385.1_ASM202338v1	wbtI	KICIGEDN_02323	155	574	+	38	67	vfdb
GCA_002887275.1_ASM288727v1	wbtI	AAAFDGHE_01344	223	701	+	44	68	vfdb
GCA_001703835.1_ASM170383v1	wbtI	GIFLABHN_00255	133	566	+	39	68	vfdb
GCA_002002525.1_ASM200252v1	wbtI	IKJAHGEC_03117	78	572	+	45	67	vfdb
GCA_002002525.1_ASM200252v1	wbtI	IKJAHGEC_03147	79	702	+	57	66	vfdb
GCA_001011675.1_ASM101167v1	wbtI	MNBKGLPL_02732	133	566	+	39	68	vfdb
GCA_001482795.1_ASM148279v1	wbtI	LPJFAONN_00900	79	567	+	45	68	vfdb
GCA_002022045.1_ASM202204v1	wbtI	CNGJMBIB_02014	133	566	+	39	68	vfdb
GCA_000401415.1_ASM40141v1	wbtI	HBBAEBHL_03365	223	701	+	44	68	vfdb
GCA_002023715.1_ASM202371v1	wbtI	JOLPBCOE_03321	155	574	+	38	68	vfdb
GCA_900092105.1_ASM90009210v1	wbtI	GONNPFNP_01033	223	701	+	44	68	vfdb
GCA_000240095.3_ASM24009v3	wbtI	LBDGIFND_01656	79	567	+	45	68	vfdb
GCA_002294465.1_ASM229446v1	wbtI	GKMEEHEC_00074	79	702	+	57	66	vfdb
GCA_002294465.1_ASM229446v1	wbtI	GKMEEHEC_00104	78	572	+	45	67	vfdb
GCA_002310515.1_ASM231051v1	wbtI	LJCONHHF_01656	79	567	+	45	68	vfdb
GCA_014219345.1_ASM1421934v1	wbtI	CNDAIFLI_00558	79	702	+	57	66	vfdb
GCA_014219345.1_ASM1421934v1	wbtI	CNDAIFLI_00588	78	572	+	45	67	vfdb
GCA_000367325.1_ASM36732v1	wbtI	OLKIGDAF_02252	223	701	+	44	68	vfdb
GCA_011612125.1_ASM1161212v1	wbtI	LEABNHMH_01069	223	701	+	44	68	vfdb
GCA_002022085.1_ASM202208v1	wbtI	NKGCDPEM_00888	133	566	+	39	68	vfdb
GCA_001051975.1_ASM105197v1	wbtI	FHNPHIEN_00715	79	567	+	45	68	vfdb
GCA_900092065.1_ASM90009206v1	wbtI	DEHEFAHO_03753	79	567	+	45	68	vfdb
GCA_002023585.1_ASM202358v1	wbtI	OPKKCNEP_02955	223	701	+	44	68	vfdb
GCA_900475375.1_42685_B01	wbtI	MCNEKKPI_01069	223	701	+	44	68	vfdb
GCA_015704955.1_ASM1570495v1	wbtI	MDIDMDLJ_01853	79	702	+	57	66	vfdb
GCA_015704955.1_ASM1570495v1	wbtI	MDIDMDLJ_01884	78	572	+	45	67	vfdb
GCA_009764275.1_ASM976427v1	wbtI	DNBCJIKF_02732	223	701	+	44	68	vfdb
GCA_002022105.1_ASM202210v1	wbtI	PPHGLCOO_01345	223	701	+	44	68	vfdb
GCA_900156965.1_ASM90015696v1	wbtI	JGPOPPDE_02877	79	702	+	57	66	vfdb
GCA_900156965.1_ASM90015696v1	wbtI	JGPOPPDE_02907	78	572	+	45	67	vfdb
GCA_000982575.1_PW2806	wbtI	DIGBNFFA_02434	152	702	+	50	68	vfdb
GCA_900156985.1_ASM90015698v1	wbtI	DPDBHMDP_02455	152	702	+	50	68	vfdb
GCA_900143665.1_Elizabethkingia_filter500.fasta	wbtI	CFHFBGHB_02172	223	701	+	44	68	vfdb
GCA_900092085.1_ASM90009208v1	wbtI	FIKAJBBF_03751	133	566	+	39	68	vfdb
GCA_002022025.1_ASM202202v1	wbtL	AJBJEIBD_02335	25	614	+	66	65	vfdb
GCA_002023515.1_ASM202351v1	wbtL	NGDNHGDO_02797	1	779	+	88	64	vfdb
GCA_015704915.1_ASM1570491v1	wbtL	NNABLCAP_02131	25	614	+	66	64	vfdb
GCA_009938095.1_ASM993809v1	wbtL	CNJPJFLB_01253	1	779	+	88	63	vfdb
GCA_009697265.1_ASM969726v1	wbtL	LFMEBHAF_01117	1	590	+	67	64	vfdb
GCA_002023665.2_ASM202366v2	wbtL	OBHJOPBO_01578	1	590	+	66	65	vfdb
GCA_000955665.1_ASM95566v1	wbtL	JDNHAMMF_03337	1	779	+	88	64	vfdb
GCA_002887275.1_ASM288727v1	wbtL	AAAFDGHE_01393	1	780	+	87	64	vfdb
GCA_900157035.1_ASM90015703v1	wbtL	BNLDLFLC_02905	1	779	+	88	63	vfdb
GCA_001703835.1_ASM170383v1	wbtL	GIFLABHN_00303	1	590	+	66	65	vfdb
GCA_014219815.1_ASM1421981v1	wbtL	MBCPBBKM_00275	1	779	+	88	63	vfdb
GCA_015209665.1_ASM1520966v1	wbtL	IPPNOCDH_00237	1	590	+	67	64	vfdb
GCA_021431905.1_ASM2143190v1	wbtL	CCMBABFH_01215	1	779	+	88	63	vfdb
GCA_900157015.1_ASM90015701v1	wbtL	NABABHHC_04134	1	779	+	88	63	vfdb
GCA_000495935.2_ASM49593v2	wbtL	HPIEHNEM_03289	1	590	+	67	64	vfdb
GCA_002843925.1_ASM284392v1	wbtL	HKKNDONK_02942	25	614	+	66	65	vfdb
GCA_009810215.1_ASM981021v1	wbtL	FIHBCLJC_01054	1	590	+	67	64	vfdb
GCA_002951395.1_ASM295139v1	wbtL	KBIIIOBH_01655	25	614	+	66	64	vfdb
GCA_900092045.1_ASM90009204v1	wbtL	MABLKIDH_01193	1	779	+	88	63	vfdb
GCA_000401415.1_ASM40141v1	wbtL	HBBAEBHL_02592	1	780	+	87	64	vfdb
GCA_003014895.1_ASM301489v1	wbtL	HKBNIMKO_01148	1	779	+	88	63	vfdb
GCA_001521745.1_ASM152174v1	wbtL	HMNBKDNO_02328	1	779	+	88	63	vfdb
GCA_900092105.1_ASM90009210v1	wbtL	GONNPFNP_01082	1	780	+	87	64	vfdb
GCA_001675285.1_ASM167528v1	wbtL	IEDGOHGN_01798	1	779	+	88	63	vfdb
GCA_009764235.1_ASM976423v1	wbtL	DIGHLPAA_03211	25	614	+	66	65	vfdb
GCA_000240095.3_ASM24009v3	wbtL	LBDGIFND_01611	1	590	+	66	65	vfdb
GCA_002310515.1_ASM231051v1	wbtL	LJCONHHF_01611	1	590	+	66	65	vfdb
GCA_000495995.1_NUH1	wbtL	OOGBBPEC_02683	1	590	+	67	64	vfdb
GCA_015209675.1_ASM1520967v1	wbtL	NOEMDNEG_00237	1	590	+	67	64	vfdb
GCA_000367325.1_ASM36732v1	wbtL	OLKIGDAF_02203	1	780	+	87	64	vfdb
GCA_011612125.1_ASM1161212v1	wbtL	LEABNHMH_01020	1	780	+	87	64	vfdb
GCA_001483145.1_ASM148314v1	wbtL	BFFJECJP_01554	1	590	+	66	65	vfdb
GCA_016838625.1_ASM1683862v1	wbtL	GFDIKADP_03175	25	614	+	66	65	vfdb
GCA_014702245.1_ASM1470224v1	wbtL	EGNAKJNE_01116	1	590	+	67	64	vfdb
GCA_001051975.1_ASM105197v1	wbtL	FHNPHIEN_03036	1	590	+	66	65	vfdb
GCA_900092065.1_ASM90009206v1	wbtL	DEHEFAHO_00063	1	590	+	66	65	vfdb
GCA_002023585.1_ASM202358v1	wbtL	OPKKCNEP_02906	1	780	+	87	64	vfdb
GCA_900475375.1_42685_B01	wbtL	MCNEKKPI_01020	1	780	+	87	64	vfdb
GCA_009764275.1_ASM976427v1	wbtL	DNBCJIKF_02781	1	780	+	87	65	vfdb
GCA_001618505.2_ASM161850v2	wbtL	GHIPJBJG_01968	25	614	+	66	65	vfdb
GCA_002022105.1_ASM202210v1	wbtL	PPHGLCOO_01394	1	780	+	87	64	vfdb
GCA_000982575.1_PW2806	wbtL	DIGBNFFA_00484	25	614	+	66	65	vfdb
GCA_008124555.1_ASM812455v1	wbtL	APNFPODL_02725	1	779	+	88	63	vfdb
GCA_011601185.1_ASM1160118v1	wbtL	OPDODBMN_00045	1	779	+	88	63	vfdb
GCA_900156985.1_ASM90015698v1	wbtL	DPDBHMDP_02409	25	614	+	66	65	vfdb
GCA_900143665.1_Elizabethkingia_filter500.fasta	wbtL	CFHFBGHB_02123	1	780	+	87	64	vfdb
GCA_005844065.1_ASM584406v1	wbtL	LAPMDLDI_02376	1	779	+	88	63	vfdb
